# Supplementary material for: Quantitative EEG signatures in patients with and without epilepsy development after a first seizure
Source: Epilepsia Open. 2025 Mar 4;10(2):427–40. doi: 10.1002/epi4.13128 (PMC12014921; doi:10.1002/epi4.13128)
Supplement: Supplementary file 2 — Table S1. Group level statistics of vertex power and connectivity. [file EPI4-10-427-s002.xlsx]

## Sheet: Sheet1
Table S1. Group level statistics of vertex power and connectivity
Power
Analysis	Dataset	Threshold	Region	p(Min)	p(Mean)	-log p(Max)	-log p(Mean)	SigVert	d(Max)	d(Mean)
Power: Control < Epilepsy	Delta (2 +/- 2Hz)	FWE, p<0.05	Left Gyrus temp sup-Lateral	0.011096	0.011979	1.95485	1.92156	14	1.00449	0.87527
Power: Control < Epilepsy	Delta (2 +/- 2Hz)	FWE, p<0.05	Left Gyrus temp sup-Gyrus T transv	0.011152	0.011904	1.95264	1.92431	5	0.942263	0.885122
Power: Control < Epilepsy	Delta (2 +/- 2Hz)	FWE, p<0.05	Left Sulcus circular insula inf	0.011296	0.015325	1.94708	1.81461	12	0.893761	0.752663
Power: Control < Epilepsy	Delta (2 +/- 2Hz)	FWE, p<0.05	Left Sulcus temporal transverse	0.011296	0.011933	1.94708	1.92325	4	0.893839	0.855578
Power: Control < Epilepsy	Delta (2 +/- 2Hz)	FWE, p<0.05	Left Gyrus temp sup-Plan tempo	0.01133	0.014984	1.94577	1.82438	6	0.907936	0.790426
Power: Control < Epilepsy	Delta (2 +/- 2Hz)	FWE, p<0.05	Left Sulcus temporal sup	0.01134	0.013772	1.94538	1.861	29	0.903415	0.794902
Power: Control < Epilepsy	Delta (2 +/- 2Hz)	FWE, p<0.05	Left Gyrus temp sup-Plan polar	0.011452	0.012681	1.94111	1.89684	6	0.904173	0.817258
Power: Control < Epilepsy	Delta (2 +/- 2Hz)	FWE, p<0.05	Left Gyrus temporal middle	0.011485	0.015267	1.93985	1.81626	13	0.960943	0.792035
Power: Control < Epilepsy	Delta (2 +/- 2Hz)	FWE, p<0.05	Left Sulcus temporal inf	0.011492	0.014394	1.93962	1.84183	8	0.956488	0.784937
Power: Control < Epilepsy	Delta (2 +/- 2Hz)	FWE, p<0.05	Left Pole temporal	0.011699	0.013502	1.93185	1.86959	10	1.0747	0.828546
Power: Control < Epilepsy	Delta (2 +/- 2Hz)	FWE, p<0.05	Left Gyrus temporal inf	0.011837	0.017337	1.92676	1.76103	11	0.837076	0.712373
Power: Control < Epilepsy	Delta (2 +/- 2Hz)	FWE, p<0.05	Left Gyrus insular short	0.01266	0.013702	1.89755	1.86321	7	0.864693	0.799425
Power: Control < Epilepsy	Delta (2 +/- 2Hz)	FWE, p<0.05	Left Gyrus Ins lg and Sulcus cent ins	0.012729	0.013519	1.89521	1.86906	8	0.802439	0.776354
Power: Control < Epilepsy	Delta (2 +/- 2Hz)	FWE, p<0.05	Left Sulcus circular insula sup	0.013127	0.023702	1.88184	1.62521	17	0.823086	0.663714
Power: Control < Epilepsy	Delta (2 +/- 2Hz)	FWE, p<0.05	Left Gyrus and Sulcus subcentral	0.013795	0.01494	1.86027	1.82564	14	1.1171	0.933137
Power: Control < Epilepsy	Delta (2 +/- 2Hz)	FWE, p<0.05	Left Gyrus front inf-Opercular	0.013843	0.014826	1.85878	1.82898	12	1.0622	0.926141
Power: Control < Epilepsy	Delta (2 +/- 2Hz)	FWE, p<0.05	Left Gyrus precentral	0.013864	0.01781	1.85811	1.74933	4	1.05122	0.866929
Power: Control < Epilepsy	Delta (2 +/- 2Hz)	FWE, p<0.05	Left Sulcus precentral-inf-part	0.013909	0.016752	1.85671	1.77594	5	1.04216	0.848364
Power: Control < Epilepsy	Delta (2 +/- 2Hz)	FWE, p<0.05	Left Sulcus circular insula ant	0.013995	0.015369	1.85403	1.81336	5	0.763955	0.735177
Power: Control < Epilepsy	Delta (2 +/- 2Hz)	FWE, p<0.05	Left Gyrus postcentral	0.014239	0.019224	1.84653	1.71616	3	0.973286	0.788955
Power: Control < Epilepsy	Delta (2 +/- 2Hz)	FWE, p<0.05	Left Gyrus orbital	0.014505	0.021046	1.83849	1.67683	7	0.757141	0.676942
Power: Control < Epilepsy	Delta (2 +/- 2Hz)	FWE, p<0.05	Left Sulcus central	0.014957	0.022115	1.82515	1.65531	6	0.90303	0.719521
Power: Control < Epilepsy	Delta (2 +/- 2Hz)	FWE, p<0.05	Left Lat Fis-post	0.015085	0.030945	1.82144	1.50941	5	0.740182	0.605779
Power: Control < Epilepsy	Delta (2 +/- 2Hz)	FWE, p<0.05	Left Lat Fis-ant-Vertical	0.015519	0.01703	1.80915	1.76878	4	0.855216	0.763135
Power: Control < Epilepsy	Delta (2 +/- 2Hz)	FWE, p<0.05	Left Gyrus pariet inf-Supramar	0.015972	0.021723	1.79663	1.66307	12	0.849727	0.694142
Power: Control < Epilepsy	Delta (2 +/- 2Hz)	FWE, p<0.05	Left Gyrus front inf-Triangul	0.016355	0.020768	1.78634	1.68261	8	0.802262	0.696629
Power: Control < Epilepsy	Delta (2 +/- 2Hz)	FWE, p<0.05	Left Gyrus subcallosal	0.016385	0.030153	1.78555	1.52066	6	0.719704	0.606643
Power: Control < Epilepsy	Delta (2 +/- 2Hz)	FWE, p<0.05	Left Gyrus oc-temp med-Parahip	0.017088	0.026127	1.7673	1.58291	10	0.708639	0.630952
Power: Control < Epilepsy	Delta (2 +/- 2Hz)	FWE, p<0.05	Left Lat Fis-ant-Horizont	0.01782	0.027087	1.74909	1.56724	3	0.692377	0.625773
Power: Control < Epilepsy	Delta (2 +/- 2Hz)	FWE, p<0.05	Left Gyrus oc-temp lat-fusifor	0.01823	0.018312	1.73921	1.73726	5	0.754072	0.726662
Power: Control < Epilepsy	Delta (2 +/- 2Hz)	FWE, p<0.05	Left Sulcus oc-temp med and Lingual	0.01823	0.021465	1.73921	1.66828	8	0.748154	0.677748
Power: Control < Epilepsy	Delta (2 +/- 2Hz)	FWE, p<0.05	Left Sulcus oc-temp lat	0.018262	0.023565	1.73846	1.62773	5	0.745447	0.674838
Power: Control < Epilepsy	Delta (2 +/- 2Hz)	FWE, p<0.05	Left Gyrus front middle	0.018348	0.026814	1.73642	1.57163	10	0.914171	0.652373
Power: Control < Epilepsy	Delta (2 +/- 2Hz)	FWE, p<0.05	Left Sulcus front sup	0.018387	0.025038	1.73549	1.6014	8	0.872944	0.706703
Power: Control < Epilepsy	Delta (2 +/- 2Hz)	FWE, p<0.05	Left Gyrus front sup	0.018405	0.021499	1.73506	1.66759	21	0.857005	0.733285
Power: Control < Epilepsy	Delta (2 +/- 2Hz)	FWE, p<0.05	Left Sulcus front middle	0.018405	0.019764	1.73506	1.70413	7	0.852347	0.745903
Power: Control < Epilepsy	Delta (2 +/- 2Hz)	FWE, p<0.05	Left Sulcus collat transv ant	0.018573	0.023672	1.73112	1.62576	5	0.684568	0.642571
Power: Control < Epilepsy	Delta (2 +/- 2Hz)	FWE, p<0.05	Left Sulcus front inf	0.018573	0.025397	1.73112	1.59522	8	0.679652	0.631506
Power: Control < Epilepsy	Delta (2 +/- 2Hz)	FWE, p<0.05	Left Gyrus and Sulcus cingul-Ant	0.018967	0.022866	1.722	1.64081	14	0.772151	0.675174
Power: Control < Epilepsy	Delta (2 +/- 2Hz)	FWE, p<0.05	Left Sulcus orbital med-olfact	0.019719	0.032242	1.70512	1.49158	5	0.671268	0.594033
Power: Control < Epilepsy	Delta (2 +/- 2Hz)	FWE, p<0.05	Left Sulcus orbital-H Shaped	0.019719	0.030984	1.70512	1.50886	5	0.667274	0.600523
Power: Control < Epilepsy	Delta (2 +/- 2Hz)	FWE, p<0.05	Left Sulcus postcentral	0.019719	0.029467	1.70512	1.53066	3	0.67112	0.608392
Power: Control < Epilepsy	Delta (2 +/- 2Hz)	FWE, p<0.05	Left Sulcus pericallosal	0.019803	0.036282	1.70327	1.44031	7	0.712216	0.59867
Power: Control < Epilepsy	Delta (2 +/- 2Hz)	FWE, p<0.05	Left Gyrus front inf-Orbital	0.020945	0.020945	1.67892	1.67892	1	0.660354	0.660354
Power: Control < Epilepsy	Delta (2 +/- 2Hz)	FWE, p<0.05	Right Gyrus front sup	0.026042	0.029334	1.58433	1.53262	16	0.922534	0.801502
Power: Control < Epilepsy	Delta (2 +/- 2Hz)	FWE, p<0.05	Right Gyrus and Sulcus cingul-Ant	0.026059	0.031105	1.58405	1.50717	20	0.914477	0.761565
Power: Control < Epilepsy	Delta (2 +/- 2Hz)	FWE, p<0.05	Right Sulcus front sup	0.026154	0.029569	1.58245	1.52916	6	0.903286	0.780553
Power: Control < Epilepsy	Delta (2 +/- 2Hz)	FWE, p<0.05	Right Sulcus front middle	0.027046	0.030617	1.5679	1.51403	12	0.844137	0.747454
Power: Control < Epilepsy	Delta (2 +/- 2Hz)	FWE, p<0.05	Right Sulcus pericallosal	0.027046	0.037488	1.5679	1.42611	9	0.844575	0.682983
Power: Control < Epilepsy	Delta (2 +/- 2Hz)	FWE, p<0.05	Left Sulcus suborbital	0.028059	0.03235	1.55193	1.49013	2	0.611898	0.592139
Power: Control < Epilepsy	Delta (2 +/- 2Hz)	FWE, p<0.05	Right Gyrus and Sulcus transv frontopol	0.029259	0.033365	1.53374	1.4767	4	0.762045	0.689186
Power: Control < Epilepsy	Delta (2 +/- 2Hz)	FWE, p<0.05	Right Gyrus front middle	0.029259	0.034628	1.53374	1.46057	7	0.763569	0.673804
Power: Control < Epilepsy	Delta (2 +/- 2Hz)	FWE, p<0.05	Right Sulcus front inf	0.029259	0.033129	1.53374	1.4798	9	0.765534	0.695517
Power: Control < Epilepsy	Delta (2 +/- 2Hz)	FWE, p<0.05	Left Gyrus oc-temp med-Lingual	0.030141	0.030141	1.52084	1.52084	1	0.602371	0.602371
Power: Control < Epilepsy	Delta (2 +/- 2Hz)	FWE, p<0.05	Right Gyrus and Sulcus cingul-Mid-Ant	0.030601	0.032002	1.51426	1.49483	2	0.727803	0.699408
Power: Control < Epilepsy	Delta (2 +/- 2Hz)	FWE, p<0.05	Right Sulcus orbital lateral	0.031083	0.035593	1.50748	1.44864	2	0.713653	0.658759
Power: Control < Epilepsy	Delta (2 +/- 2Hz)	FWE, p<0.05	Right Sulcus circular insula sup	0.032382	0.035071	1.48969	1.45505	11	0.76785	0.680805
Power: Control < Epilepsy	Delta (2 +/- 2Hz)	FWE, p<0.05	Left Gyrus and Sulcus frontomargin	0.032389	0.03976	1.48961	1.40056	2	0.596091	0.563314
Power: Control < Epilepsy	Delta (2 +/- 2Hz)	FWE, p<0.05	Left Gyrus and Sulcus transv frontopol	0.032389	0.038075	1.48961	1.41936	3	0.590505	0.566595
Power: Control < Epilepsy	Delta (2 +/- 2Hz)	FWE, p<0.05	Right Sulcus circular insula ant	0.032393	0.036692	1.48955	1.43543	6	0.754534	0.651978
Power: Control < Epilepsy	Delta (2 +/- 2Hz)	FWE, p<0.05	Right Lat Fis-ant-Horizont	0.032479	0.039287	1.4884	1.40575	3	0.720397	0.631148
Power: Control < Epilepsy	Delta (2 +/- 2Hz)	FWE, p<0.05	Right Lat Fis-ant-Vertical	0.032543	0.032634	1.48755	1.48633	4	0.703785	0.691429
Power: Control < Epilepsy	Delta (2 +/- 2Hz)	FWE, p<0.05	Right Gyrus front inf-Opercular	0.032625	0.034641	1.48645	1.4604	10	0.692308	0.661622
Power: Control < Epilepsy	Delta (2 +/- 2Hz)	FWE, p<0.05	Right Gyrus insular short	0.032625	0.037124	1.48645	1.43034	7	0.698105	0.638865
Power: Control < Epilepsy	Delta (2 +/- 2Hz)	FWE, p<0.05	Right Gyrus front inf-Triangul	0.032744	0.03774	1.48487	1.4232	7	0.682858	0.632976
Power: Control < Epilepsy	Delta (2 +/- 2Hz)	FWE, p<0.05	Right Sulcus temporal transverse	0.033121	0.035075	1.47989	1.45501	3	0.733938	0.695006
Power: Control < Epilepsy	Delta (2 +/- 2Hz)	FWE, p<0.05	Right Gyrus temp sup-Gyrus T transv	0.033139	0.03431	1.47966	1.46458	3	0.715197	0.685299
Power: Control < Epilepsy	Delta (2 +/- 2Hz)	FWE, p<0.05	Right Sulcus circular insula inf	0.033139	0.036711	1.47966	1.43521	10	0.716368	0.64184
Power: Control < Epilepsy	Delta (2 +/- 2Hz)	FWE, p<0.05	Right Gyrus temp sup-Lateral	0.033182	0.037151	1.4791	1.43003	9	0.706756	0.646496
Power: Control < Epilepsy	Delta (2 +/- 2Hz)	FWE, p<0.05	Right Sulcus temporal sup	0.033182	0.038868	1.4791	1.4104	15	0.709252	0.627389
Power: Control < Epilepsy	Delta (2 +/- 2Hz)	FWE, p<0.05	Right Gyrus temp sup-Plan tempo	0.033362	0.037555	1.47675	1.42534	2	0.679934	0.638664
Power: Control < Epilepsy	Delta (2 +/- 2Hz)	FWE, p<0.05	Right Gyrus Ins lg and Sulcus cent ins	0.033466	0.038642	1.4754	1.41294	5	0.673899	0.625793
Power: Control < Epilepsy	Delta (2 +/- 2Hz)	FWE, p<0.05	Right Gyrus and Sulcus subcentral	0.035454	0.037741	1.45033	1.42318	9	0.702181	0.639218
Power: Control < Epilepsy	Delta (2 +/- 2Hz)	FWE, p<0.05	Right Gyrus temp sup-Plan polar	0.035518	0.042438	1.44955	1.37225	9	0.646264	0.602895
Power: Control < Epilepsy	Delta (2 +/- 2Hz)	FWE, p<0.05	Right Sulcus precentral-inf-part	0.036729	0.040597	1.43499	1.39151	3	0.634298	0.605786
Power: Control < Epilepsy	Delta (2 +/- 2Hz)	FWE, p<0.05	Right Gyrus front inf-Orbital	0.037991	0.037991	1.42032	1.42032	1	0.630889	0.630889
Power: Control < Epilepsy	Delta (2 +/- 2Hz)	FWE, p<0.05	Right Gyrus orbital	0.037991	0.039827	1.42032	1.39983	3	0.632133	0.613152
Power: Control < Epilepsy	Delta (2 +/- 2Hz)	FWE, p<0.05	Right Sulcus orbital-H Shaped	0.040758	0.041509	1.38979	1.38186	2	0.605704	0.601543
Power: Control < Epilepsy	Delta (2 +/- 2Hz)	FWE, p<0.05	Right Gyrus oc-temp med-Parahip	0.041225	0.041691	1.38484	1.37996	9	0.773847	0.677397
Power: Control < Epilepsy	Delta (2 +/- 2Hz)	FWE, p<0.05	Right Gyrus oc-temp med-Lingual	0.041377	0.042472	1.38324	1.37189	3	0.702253	0.633777
Power: Control < Epilepsy	Delta (2 +/- 2Hz)	FWE, p<0.05	Right Sulcus oc-temp med and Lingual	0.041416	0.043048	1.38283	1.36605	5	0.690649	0.630887
Power: Control < Epilepsy	Delta (2 +/- 2Hz)	FWE, p<0.05	Right Gyrus cingul-Post-ventral	0.041703	0.042362	1.37984	1.37303	4	0.675565	0.636105
Power: Control < Epilepsy	Delta (2 +/- 2Hz)	FWE, p<0.05	Right Sulcus calcarine	0.041813	0.04257	1.37869	1.37089	4	0.630238	0.605113
Power: Control < Epilepsy	Delta (2 +/- 2Hz)	FWE, p<0.05	Right Pole temporal	0.041963	0.043237	1.37713	1.36414	7	0.658026	0.612793
Power: Control < Epilepsy	Delta (2 +/- 2Hz)	FWE, p<0.05	Left Gyrus cingul-Post-ventral	0.042724	0.043696	1.36933	1.35956	3	0.588315	0.555691
Power: Control < Epilepsy	Delta (2 +/- 2Hz)	FWE, p<0.05	Left Sulcus calcarine	0.042738	0.045673	1.36918	1.34034	2	0.551324	0.540683
Power: Control < Epilepsy	Delta (2 +/- 2Hz)	FWE, p<0.05	Right Gyrus oc-temp lat-fusifor	0.044085	0.044842	1.35571	1.34831	3	0.610655	0.591292
Power: Control < Epilepsy	Delta (2 +/- 2Hz)	FWE, p<0.05	Right Gyrus temporal inf	0.044116	0.045214	1.3554	1.34473	4	0.614832	0.589213
Power: Control < Epilepsy	Delta (2 +/- 2Hz)	FWE, p<0.05	Right Gyrus cingul-Post-dorsal	0.044164	0.044164	1.35493	1.35493	1	0.5821	0.5821
Power: Control < Epilepsy	Delta (2 +/- 2Hz)	FWE, p<0.05	Left Gyrus and Sulcus cingul-Mid-Ant	0.045692	0.045692	1.34015	1.34015	1	0.533971	0.533971
Power: Control < Epilepsy	Delta (2 +/- 2Hz)	FWE, p<0.05	Right Gyrus temporal middle	0.046313	0.046313	1.3343	1.3343	1	0.572206	0.572206
Power: Control < Epilepsy	Delta (2 +/- 2Hz)	FWE, p<0.05	Right Sulcus central	0.046313	0.046313	1.3343	1.3343	1	0.574221	0.574221
Power: Control < Epilepsy	Delta (2 +/- 2Hz)	FWE, p<0.05	Right Sulcus parieto occipital	0.046313	0.046313	1.3343	1.3343	1	0.574077	0.574077
Power: Control < Epilepsy	Delta (2 +/- 2Hz)	FWE, p<0.05	Right Sulcus subparietal	0.048593	0.048593	1.31342	1.31342	1	0.560078	0.560078
Power: Control < Epilepsy	Delta (2 +/- 2Hz)	FWE, p<0.05	Left Gyrus cingul-Post-dorsal	0.048808	0.048808	1.3115	1.3115	2	0.530967	0.527526
Power: Control < Epilepsy	Delta (2 +/- 2Hz)	FWE, p<0.05	Left Gyrus pariet inf-Angular	0.048808	0.048808	1.3115	1.3115	1	0.523155	0.523155
Power: Control < Epilepsy	Delta (2 +/- 2Hz)	FWE, p<0.05	Left Sulcus orbital lateral	0.048808	0.048808	1.3115	1.3115	1	0.523152	0.523152
Power: Control < Epilepsy	Theta (6 +/- 2Hz)	FWE, p<0.05	Right Gyrus temp sup-Lateral	0.009732	0.010744	2.01181	1.96885	13	0.874876	0.786509
Power: Control < Epilepsy	Theta (6 +/- 2Hz)	FWE, p<0.05	Right Gyrus temp sup-Plan polar	0.009739	0.01258	2.01149	1.90034	11	0.855433	0.714941
Power: Control < Epilepsy	Theta (6 +/- 2Hz)	FWE, p<0.05	Right Sulcus temporal sup	0.009739	0.01357	2.01149	1.8674	45	0.856975	0.718196
Power: Control < Epilepsy	Theta (6 +/- 2Hz)	FWE, p<0.05	Right Gyrus temp sup-Gyrus T transv	0.009754	0.010652	2.01081	1.97256	4	0.849099	0.782807
Power: Control < Epilepsy	Theta (6 +/- 2Hz)	FWE, p<0.05	Right Sulcus circular insula inf	0.009754	0.010295	2.01081	1.98739	12	0.846974	0.78121
Power: Control < Epilepsy	Theta (6 +/- 2Hz)	FWE, p<0.05	Right Sulcus temporal transverse	0.009779	0.010118	2.00971	1.9949	4	0.839942	0.795114
Power: Control < Epilepsy	Theta (6 +/- 2Hz)	FWE, p<0.05	Right Gyrus temporal middle	0.009832	0.012006	2.00735	1.92061	14	0.844472	0.732368
Power: Control < Epilepsy	Theta (6 +/- 2Hz)	FWE, p<0.05	Right Gyrus temp sup-Plan tempo	0.009921	0.014291	2.00345	1.84492	6	0.7983	0.695942
Power: Control < Epilepsy	Theta (6 +/- 2Hz)	FWE, p<0.05	Right Gyrus insular short	0.010002	0.0122	1.99989	1.91363	8	0.811348	0.727159
Power: Control < Epilepsy	Theta (6 +/- 2Hz)	FWE, p<0.05	Right Sulcus oc-temp med and Lingual	0.010038	0.011074	1.99837	1.9557	12	0.853627	0.779455
Power: Control < Epilepsy	Theta (6 +/- 2Hz)	FWE, p<0.05	Right Gyrus oc-temp lat-fusifor	0.010041	0.011047	1.99821	1.95676	10	0.851176	0.780891
Power: Control < Epilepsy	Theta (6 +/- 2Hz)	FWE, p<0.05	Right Sulcus oc-temp lat	0.010062	0.010165	1.99733	1.9929	6	0.838502	0.808756
Power: Control < Epilepsy	Theta (6 +/- 2Hz)	FWE, p<0.05	Right Gyrus oc-temp med-Parahip	0.010091	0.011967	1.99608	1.92201	12	0.823096	0.739787
Power: Control < Epilepsy	Theta (6 +/- 2Hz)	FWE, p<0.05	Right Gyrus Ins lg and Sulcus cent ins	0.010117	0.011827	1.99497	1.92714	7	0.781221	0.730936
Power: Control < Epilepsy	Theta (6 +/- 2Hz)	FWE, p<0.05	Right Sulcus circular insula sup	0.010117	0.012378	1.99497	1.90736	13	0.778329	0.707967
Power: Control < Epilepsy	Theta (6 +/- 2Hz)	FWE, p<0.05	Right Gyrus temporal inf	0.010235	0.011388	1.98992	1.94354	14	0.789506	0.731852
Power: Control < Epilepsy	Theta (6 +/- 2Hz)	FWE, p<0.05	Right Sulcus temporal inf	0.010244	0.010727	1.98955	1.96952	6	0.768129	0.741962
Power: Control < Epilepsy	Theta (6 +/- 2Hz)	FWE, p<0.05	Right Sulcus occipital ant	0.010291	0.010307	1.98754	1.98687	6	0.790944	0.783469
Power: Control < Epilepsy	Theta (6 +/- 2Hz)	FWE, p<0.05	Right Gyrus and Sulcus occipital inf	0.010295	0.011495	1.98737	1.93948	8	0.78175	0.732657
Power: Control < Epilepsy	Theta (6 +/- 2Hz)	FWE, p<0.05	Right Gyrus oc-temp med-Lingual	0.010295	0.015067	1.98737	1.82197	17	0.787078	0.675803
Power: Control < Epilepsy	Theta (6 +/- 2Hz)	FWE, p<0.05	Right Sulcus calcarine	0.010295	0.011999	1.98737	1.92084	16	0.779637	0.717621
Power: Control < Epilepsy	Theta (6 +/- 2Hz)	FWE, p<0.05	Right Gyrus cingul-Post-ventral	0.010374	0.011208	1.98405	1.95047	4	0.767828	0.735315
Power: Control < Epilepsy	Theta (6 +/- 2Hz)	FWE, p<0.05	Right Gyrus occipital middle	0.010374	0.013473	1.98405	1.87054	12	0.766733	0.696875
Power: Control < Epilepsy	Theta (6 +/- 2Hz)	FWE, p<0.05	Right Pole temporal	0.010523	0.015178	1.97786	1.81877	11	0.744966	0.667022
Power: Control < Epilepsy	Theta (6 +/- 2Hz)	FWE, p<0.05	Right Sulcus pericallosal	0.010574	0.021504	1.97575	1.66747	17	0.762108	0.623058
Power: Control < Epilepsy	Theta (6 +/- 2Hz)	FWE, p<0.05	Right Sulcus oc middle and Lunatus	0.010576	0.012094	1.97568	1.91743	5	0.748824	0.711168
Power: Control < Epilepsy	Theta (6 +/- 2Hz)	FWE, p<0.05	Right Gyrus front inf-Opercular	0.010733	0.010769	1.96928	1.96781	10	0.821289	0.798373
Power: Control < Epilepsy	Theta (6 +/- 2Hz)	FWE, p<0.05	Right Lat Fis-ant-Vertical	0.010733	0.010773	1.96928	1.96765	4	0.821373	0.799143
Power: Control < Epilepsy	Theta (6 +/- 2Hz)	FWE, p<0.05	Right Gyrus front inf-Triangul	0.01077	0.016309	1.96779	1.78758	7	0.790136	0.67019
Power: Control < Epilepsy	Theta (6 +/- 2Hz)	FWE, p<0.05	Right Gyrus and Sulcus subcentral	0.010774	0.012787	1.96764	1.89323	15	0.828032	0.735387
Power: Control < Epilepsy	Theta (6 +/- 2Hz)	FWE, p<0.05	Right Sulcus precentral-inf-part	0.010792	0.016649	1.96691	1.77862	6	0.784358	0.670554
Power: Control < Epilepsy	Theta (6 +/- 2Hz)	FWE, p<0.05	Right Sulcus central	0.010872	0.018248	1.96368	1.73879	6	0.755775	0.641487
Power: Control < Epilepsy	Theta (6 +/- 2Hz)	FWE, p<0.05	Right Gyrus postcentral	0.01092	0.013664	1.96177	1.86444	4	0.753113	0.688722
Power: Control < Epilepsy	Theta (6 +/- 2Hz)	FWE, p<0.05	Right Gyrus precentral	0.010972	0.014054	1.9597	1.8522	4	0.739167	0.685944
Power: Control < Epilepsy	Theta (6 +/- 2Hz)	FWE, p<0.05	Right Sulcus circular insula ant	0.011027	0.013286	1.95754	1.87662	6	0.728963	0.690031
Power: Control < Epilepsy	Theta (6 +/- 2Hz)	FWE, p<0.05	Right Sulcus front inf	0.011027	0.016738	1.95754	1.77631	10	0.728228	0.648621
Power: Control < Epilepsy	Theta (6 +/- 2Hz)	FWE, p<0.05	Left Gyrus temporal middle	0.011326	0.012281	1.94593	1.91076	14	0.922371	0.805764
Power: Control < Epilepsy	Theta (6 +/- 2Hz)	FWE, p<0.05	Left Sulcus temporal inf	0.011326	0.013438	1.94593	1.87168	11	0.92022	0.769122
Power: Control < Epilepsy	Theta (6 +/- 2Hz)	FWE, p<0.05	Left Gyrus temporal inf	0.011367	0.013274	1.94436	1.87699	11	0.881411	0.759672
Power: Control < Epilepsy	Theta (6 +/- 2Hz)	FWE, p<0.05	Left Gyrus temp sup-Lateral	0.011377	0.012082	1.94396	1.91787	14	0.923232	0.817144
Power: Control < Epilepsy	Theta (6 +/- 2Hz)	FWE, p<0.05	Left Sulcus temporal sup	0.011386	0.016302	1.94363	1.78775	44	0.871357	0.710962
Power: Control < Epilepsy	Theta (6 +/- 2Hz)	FWE, p<0.05	Left Gyrus temp sup-Gyrus T transv	0.011399	0.012082	1.94314	1.91786	5	0.884695	0.811236
Power: Control < Epilepsy	Theta (6 +/- 2Hz)	FWE, p<0.05	Left Sulcus circular insula inf	0.011449	0.012655	1.94124	1.89775	12	0.856914	0.765494
Power: Control < Epilepsy	Theta (6 +/- 2Hz)	FWE, p<0.05	Right Lat Fis-ant-Horizont	0.011457	0.020608	1.94092	1.68597	3	0.71952	0.619266
Power: Control < Epilepsy	Theta (6 +/- 2Hz)	FWE, p<0.05	Left Gyrus temp sup-Plan polar	0.011501	0.011908	1.93925	1.92415	6	0.835003	0.798056
Power: Control < Epilepsy	Theta (6 +/- 2Hz)	FWE, p<0.05	Left Sulcus temporal transverse	0.011537	0.012914	1.93792	1.88893	4	0.824237	0.757678
Power: Control < Epilepsy	Theta (6 +/- 2Hz)	FWE, p<0.05	Left Pole temporal	0.011586	0.011988	1.93607	1.92126	10	0.909819	0.807864
Power: Control < Epilepsy	Theta (6 +/- 2Hz)	FWE, p<0.05	Left Gyrus oc-temp med-Parahip	0.011639	0.012772	1.93408	1.89373	10	0.831866	0.756792
Power: Control < Epilepsy	Theta (6 +/- 2Hz)	FWE, p<0.05	Right Gyrus cuneus	0.011644	0.011776	1.93391	1.92899	12	0.795073	0.746481
Power: Control < Epilepsy	Theta (6 +/- 2Hz)	FWE, p<0.05	Right Gyrus occipital sup	0.011644	0.011727	1.93391	1.9308	11	0.789409	0.747356
Power: Control < Epilepsy	Theta (6 +/- 2Hz)	FWE, p<0.05	Right Sulcus parieto occipital	0.011675	0.013611	1.93276	1.86612	14	0.773153	0.701297
Power: Control < Epilepsy	Theta (6 +/- 2Hz)	FWE, p<0.05	Right Sulcus oc sup and transversal	0.011726	0.0142	1.93084	1.84773	9	0.736005	0.681882
Power: Control < Epilepsy	Theta (6 +/- 2Hz)	FWE, p<0.05	Right Gyrus parietal sup	0.011851	0.02072	1.92626	1.68361	8	0.714217	0.618244
Power: Control < Epilepsy	Theta (6 +/- 2Hz)	FWE, p<0.05	Right Pole occipital	0.011851	0.024618	1.92626	1.60874	14	0.716043	0.590202
Power: Control < Epilepsy	Theta (6 +/- 2Hz)	FWE, p<0.05	Right Gyrus precuneus	0.011919	0.017002	1.92376	1.7695	13	0.731516	0.654038
Power: Control < Epilepsy	Theta (6 +/- 2Hz)	FWE, p<0.05	Left Gyrus and Sulcus subcentral	0.011931	0.01246	1.92331	1.90448	14	1.01616	0.870151
Power: Control < Epilepsy	Theta (6 +/- 2Hz)	FWE, p<0.05	Left Gyrus precentral	0.011939	0.017073	1.92304	1.76768	5	0.998121	0.7927
Power: Control < Epilepsy	Theta (6 +/- 2Hz)	FWE, p<0.05	Left Gyrus insular short	0.01195	0.013585	1.92264	1.86694	7	0.841758	0.746417
Power: Control < Epilepsy	Theta (6 +/- 2Hz)	FWE, p<0.05	Left Gyrus front inf-Opercular	0.011955	0.012375	1.92244	1.90746	12	0.974504	0.875638
Power: Control < Epilepsy	Theta (6 +/- 2Hz)	FWE, p<0.05	Left Sulcus precentral-inf-part	0.011955	0.014266	1.92244	1.84571	6	0.978881	0.817311
Power: Control < Epilepsy	Theta (6 +/- 2Hz)	FWE, p<0.05	Left Gyrus Ins lg and Sulcus cent ins	0.011956	0.012463	1.9224	1.90437	8	0.835595	0.777676
Power: Control < Epilepsy	Theta (6 +/- 2Hz)	FWE, p<0.05	Left Sulcus circular insula sup	0.011964	0.016675	1.92214	1.77795	20	0.873518	0.699067
Power: Control < Epilepsy	Theta (6 +/- 2Hz)	FWE, p<0.05	Left Gyrus postcentral	0.012169	0.013334	1.91473	1.87503	3	0.901165	0.803961
Power: Control < Epilepsy	Theta (6 +/- 2Hz)	FWE, p<0.05	Left Sulcus collat transv ant	0.012233	0.013174	1.91245	1.8803	5	0.782664	0.746741
Power: Control < Epilepsy	Theta (6 +/- 2Hz)	FWE, p<0.05	Left Sulcus oc-temp med and Lingual	0.012233	0.01679	1.91245	1.77496	15	0.780627	0.681039
Power: Control < Epilepsy	Theta (6 +/- 2Hz)	FWE, p<0.05	Left Gyrus temp sup-Plan tempo	0.012239	0.019327	1.91227	1.71383	9	0.773372	0.656489
Power: Control < Epilepsy	Theta (6 +/- 2Hz)	FWE, p<0.05	Left Sulcus central	0.012327	0.015809	1.90915	1.80109	7	0.865801	0.743936
Power: Control < Epilepsy	Theta (6 +/- 2Hz)	FWE, p<0.05	Right Gyrus pariet inf-Supramar	0.012554	0.025817	1.90121	1.58809	11	0.697967	0.582709
Power: Control < Epilepsy	Theta (6 +/- 2Hz)	FWE, p<0.05	Right Sulcus collat transv ant	0.012554	0.014223	1.90121	1.84702	6	0.697879	0.674116
Power: Control < Epilepsy	Theta (6 +/- 2Hz)	FWE, p<0.05	Left Sulcus oc-temp lat	0.01279	0.013109	1.89312	1.88242	5	0.764343	0.746649
Power: Control < Epilepsy	Theta (6 +/- 2Hz)	FWE, p<0.05	Left Lat Fis-ant-Vertical	0.012816	0.014141	1.89226	1.84951	4	0.803646	0.736192
Power: Control < Epilepsy	Theta (6 +/- 2Hz)	FWE, p<0.05	Left Gyrus front inf-Triangul	0.013105	0.019023	1.88255	1.72071	8	0.767271	0.663827
Power: Control < Epilepsy	Theta (6 +/- 2Hz)	FWE, p<0.05	Left Gyrus oc-temp lat-fusifor	0.01313	0.016872	1.88175	1.77284	13	0.739917	0.680228
Power: Control < Epilepsy	Theta (6 +/- 2Hz)	FWE, p<0.05	Right Gyrus cingul-Post-dorsal	0.01325	0.025851	1.87779	1.58752	5	0.688697	0.585102
Power: Control < Epilepsy	Theta (6 +/- 2Hz)	FWE, p<0.05	Right Sulcus collat transv post	0.01325	0.015621	1.87779	1.80629	3	0.692419	0.662476
Power: Control < Epilepsy	Theta (6 +/- 2Hz)	FWE, p<0.05	Right Sulcus subparietal	0.01325	0.026708	1.87779	1.57335	9	0.690962	0.576472
Power: Control < Epilepsy	Theta (6 +/- 2Hz)	FWE, p<0.05	Left Gyrus pariet inf-Supramar	0.013528	0.021929	1.86878	1.65899	21	0.728199	0.626578
Power: Control < Epilepsy	Theta (6 +/- 2Hz)	FWE, p<0.05	Left Sulcus front inf	0.013528	0.023269	1.86878	1.63322	12	0.727293	0.613434
Power: Control < Epilepsy	Theta (6 +/- 2Hz)	FWE, p<0.05	Right Lat Fis-post	0.014037	0.022938	1.85273	1.63943	9	0.681365	0.600688
Power: Control < Epilepsy	Theta (6 +/- 2Hz)	FWE, p<0.05	Left Gyrus subcallosal	0.014087	0.018546	1.85119	1.73174	7	0.718005	0.659232
Power: Control < Epilepsy	Theta (6 +/- 2Hz)	FWE, p<0.05	Left Sulcus postcentral	0.014087	0.023442	1.85119	1.63	6	0.719987	0.616348
Power: Control < Epilepsy	Theta (6 +/- 2Hz)	FWE, p<0.05	Right Gyrus pariet inf-Angular	0.015853	0.025895	1.79988	1.58678	6	0.656334	0.581605
Power: Control < Epilepsy	Theta (6 +/- 2Hz)	FWE, p<0.05	Left Gyrus orbital	0.01598	0.022266	1.79644	1.65235	10	0.684953	0.624024
Power: Control < Epilepsy	Theta (6 +/- 2Hz)	FWE, p<0.05	Left Lat Fis-post	0.01598	0.025625	1.79644	1.59133	11	0.682656	0.594333
Power: Control < Epilepsy	Theta (6 +/- 2Hz)	FWE, p<0.05	Left Gyrus oc-temp med-Lingual	0.016705	0.025975	1.77717	1.58544	13	0.678279	0.598455
Power: Control < Epilepsy	Theta (6 +/- 2Hz)	FWE, p<0.05	Left Sulcus circular insula ant	0.016705	0.019357	1.77717	1.71316	5	0.677447	0.645518
Power: Control < Epilepsy	Theta (6 +/- 2Hz)	FWE, p<0.05	Right Sulcus orbital-H Shaped	0.016872	0.028174	1.77283	1.55015	4	0.661011	0.572592
Power: Control < Epilepsy	Theta (6 +/- 2Hz)	FWE, p<0.05	Right Gyrus orbital	0.016877	0.022386	1.7727	1.65003	8	0.647241	0.602283
Power: Control < Epilepsy	Theta (6 +/- 2Hz)	FWE, p<0.05	Right Gyrus front middle	0.017996	0.031752	1.74482	1.49823	13	0.63174	0.553171
Power: Control < Epilepsy	Theta (6 +/- 2Hz)	FWE, p<0.05	Left Gyrus cingul-Post-ventral	0.01829	0.019393	1.73779	1.71236	4	0.673345	0.649246
Power: Control < Epilepsy	Theta (6 +/- 2Hz)	FWE, p<0.05	Left Sulcus calcarine	0.018294	0.024597	1.7377	1.60911	19	0.724765	0.609514
Power: Control < Epilepsy	Theta (6 +/- 2Hz)	FWE, p<0.05	Left Sulcus occipital ant	0.018294	0.020853	1.7377	1.68084	4	0.659647	0.627684
Power: Control < Epilepsy	Theta (6 +/- 2Hz)	FWE, p<0.05	Left Sulcus pericallosal	0.019135	0.023929	1.71818	1.62107	9	0.702411	0.622135
Power: Control < Epilepsy	Theta (6 +/- 2Hz)	FWE, p<0.05	Left Gyrus front inf-Orbital	0.019157	0.019157	1.71768	1.71768	1	0.648729	0.648729
Power: Control < Epilepsy	Theta (6 +/- 2Hz)	FWE, p<0.05	Left Gyrus pariet inf-Angular	0.019157	0.03504	1.71768	1.45544	3	0.64829	0.548701
Power: Control < Epilepsy	Theta (6 +/- 2Hz)	FWE, p<0.05	Left Sulcus orbital med-olfact	0.019157	0.022529	1.71768	1.64725	6	0.64245	0.614866
Power: Control < Epilepsy	Theta (6 +/- 2Hz)	FWE, p<0.05	Right Gyrus front inf-Orbital	0.0192	0.027156	1.71669	1.56613	2	0.627297	0.574403
Power: Control < Epilepsy	Theta (6 +/- 2Hz)	FWE, p<0.05	Left Gyrus precuneus	0.020071	0.023977	1.69742	1.6202	14	0.648252	0.607529
Power: Control < Epilepsy	Theta (6 +/- 2Hz)	FWE, p<0.05	Left Gyrus cingul-Post-dorsal	0.020075	0.030208	1.69734	1.51988	5	0.640782	0.569613
Power: Control < Epilepsy	Theta (6 +/- 2Hz)	FWE, p<0.05	Left Gyrus front middle	0.020075	0.027847	1.69734	1.55523	15	0.644371	0.584214
Power: Control < Epilepsy	Theta (6 +/- 2Hz)	FWE, p<0.05	Left Gyrus parietal sup	0.020075	0.02848	1.69734	1.54546	7	0.634678	0.575982
Power: Control < Epilepsy	Theta (6 +/- 2Hz)	FWE, p<0.05	Right Sulcus orbital lateral	0.020495	0.02606	1.68834	1.58403	2	0.613833	0.577269
Power: Control < Epilepsy	Theta (6 +/- 2Hz)	FWE, p<0.05	Left Lat Fis-ant-Horizont	0.021072	0.028156	1.67629	1.55044	3	0.62444	0.57665
Power: Control < Epilepsy	Theta (6 +/- 2Hz)	FWE, p<0.05	Left Sulcus parieto occipital	0.021072	0.030119	1.67629	1.52116	15	0.62326	0.566878
Power: Control < Epilepsy	Theta (6 +/- 2Hz)	FWE, p<0.05	Left Gyrus cuneus	0.021529	0.021752	1.66698	1.66251	9	0.788259	0.699957
Power: Control < Epilepsy	Theta (6 +/- 2Hz)	FWE, p<0.05	Left Gyrus occipital sup	0.021599	0.024688	1.66557	1.60752	9	0.728237	0.631097
Power: Control < Epilepsy	Theta (6 +/- 2Hz)	FWE, p<0.05	Left Pole occipital	0.021649	0.028926	1.66456	1.53871	4	0.703248	0.606974
Power: Control < Epilepsy	Theta (6 +/- 2Hz)	FWE, p<0.05	Right Sulcus intrapariet and P trans	0.021885	0.028348	1.65986	1.54748	4	0.608556	0.566887
Power: Control < Epilepsy	Theta (6 +/- 2Hz)	FWE, p<0.05	Right Sulcus orbital med-olfact	0.021885	0.028808	1.65986	1.54049	6	0.601622	0.564038
Power: Control < Epilepsy	Theta (6 +/- 2Hz)	FWE, p<0.05	Left Gyrus and Sulcus occipital inf	0.022147	0.03376	1.65468	1.4716	8	0.613201	0.549077
Power: Control < Epilepsy	Theta (6 +/- 2Hz)	FWE, p<0.05	Left Gyrus occipital middle	0.022147	0.029456	1.65468	1.53083	12	0.614044	0.569548
Power: Control < Epilepsy	Theta (6 +/- 2Hz)	FWE, p<0.05	Left Sulcus orbital-H Shaped	0.022147	0.027421	1.65468	1.56191	5	0.612225	0.581926
Power: Control < Epilepsy	Theta (6 +/- 2Hz)	FWE, p<0.05	Left Gyrus rectus	0.023397	0.026224	1.63084	1.5813	4	0.615412	0.591366
Power: Control < Epilepsy	Theta (6 +/- 2Hz)	FWE, p<0.05	Left Gyrus and Sulcus cingul-Ant	0.023411	0.033525	1.63058	1.47463	5	0.603598	0.550385
Power: Control < Epilepsy	Theta (6 +/- 2Hz)	FWE, p<0.05	Left Sulcus oc sup and transversal	0.023411	0.03487	1.63058	1.45755	7	0.610085	0.545013
Power: Control < Epilepsy	Theta (6 +/- 2Hz)	FWE, p<0.05	Left Sulcus suborbital	0.023411	0.032604	1.63058	1.48673	4	0.605374	0.553701
Power: Control < Epilepsy	Theta (6 +/- 2Hz)	FWE, p<0.05	Left Sulcus front sup	0.023958	0.024228	1.62055	1.61569	9	0.754128	0.689985
Power: Control < Epilepsy	Theta (6 +/- 2Hz)	FWE, p<0.05	Left Gyrus front sup	0.023983	0.027164	1.6201	1.56601	17	0.732877	0.62553
Power: Control < Epilepsy	Theta (6 +/- 2Hz)	FWE, p<0.05	Left Sulcus front middle	0.024654	0.032842	1.60811	1.48358	7	0.614639	0.556667
Power: Control < Epilepsy	Theta (6 +/- 2Hz)	FWE, p<0.05	Left Sulcus oc middle and Lunatus	0.024841	0.029961	1.60483	1.52345	5	0.597431	0.566398
Power: Control < Epilepsy	Theta (6 +/- 2Hz)	FWE, p<0.05	Right Gyrus front sup	0.025508	0.028433	1.59332	1.54618	20	0.72616	0.621384
Power: Control < Epilepsy	Theta (6 +/- 2Hz)	FWE, p<0.05	Right Sulcus front sup	0.025552	0.027101	1.59258	1.56701	12	0.708184	0.633866
Power: Control < Epilepsy	Theta (6 +/- 2Hz)	FWE, p<0.05	Right Gyrus and Sulcus cingul-Ant	0.025724	0.031206	1.58966	1.50576	21	0.660804	0.574363
Power: Control < Epilepsy	Theta (6 +/- 2Hz)	FWE, p<0.05	Right Gyrus and Sulcus cingul-Mid-Ant	0.025807	0.03146	1.58827	1.50223	8	0.643524	0.564307
Power: Control < Epilepsy	Theta (6 +/- 2Hz)	FWE, p<0.05	Right Sulcus front middle	0.025999	0.028493	1.58504	1.54526	12	0.624872	0.576491
Power: Control < Epilepsy	Theta (6 +/- 2Hz)	FWE, p<0.05	Left Sulcus collat transv post	0.026516	0.033059	1.57649	1.48071	4	0.580546	0.552373
Power: Control < Epilepsy	Theta (6 +/- 2Hz)	FWE, p<0.05	Left Sulcus subparietal	0.030314	0.037909	1.51836	1.42126	4	0.564931	0.531047
Power: Control < Epilepsy	Theta (6 +/- 2Hz)	FWE, p<0.05	Right Gyrus subcallosal	0.030495	0.030519	1.51577	1.51543	3	0.625563	0.609994
Power: Control < Epilepsy	Theta (6 +/- 2Hz)	FWE, p<0.05	Right Gyrus rectus	0.030613	0.034747	1.5141	1.45908	3	0.597368	0.55154
Power: Control < Epilepsy	Theta (6 +/- 2Hz)	FWE, p<0.05	Right Sulcus suborbital	0.030689	0.030689	1.51302	1.51302	1	0.559516	0.559516
Power: Control < Epilepsy	Theta (6 +/- 2Hz)	FWE, p<0.05	Right Gyrus and Sulcus transv frontopol	0.030754	0.034321	1.51209	1.46444	4	0.556212	0.537021
Power: Control < Epilepsy	Theta (6 +/- 2Hz)	FWE, p<0.05	Left Gyrus and Sulcus frontomargin	0.032437	0.036234	1.48896	1.44089	5	0.562774	0.539643
Power: Control < Epilepsy	Theta (6 +/- 2Hz)	FWE, p<0.05	Left Gyrus and Sulcus transv frontopol	0.032442	0.035581	1.48889	1.44878	3	0.557976	0.541688
Power: Control < Epilepsy	Theta (6 +/- 2Hz)	FWE, p<0.05	Left Sulcus intrapariet and P trans	0.032442	0.037228	1.48889	1.42913	3	0.558774	0.535346
Power: Control < Epilepsy	Theta (6 +/- 2Hz)	FWE, p<0.05	Right Sulcus postcentral	0.035681	0.035681	1.44756	1.44756	1	0.52945	0.52945
Power: Control < Epilepsy	Theta (6 +/- 2Hz)	FWE, p<0.05	Left Sulcus interm prim-Jensen	0.039946	0.039946	1.39853	1.39853	1	0.520402	0.520402
Power: Control < Epilepsy	Theta (6 +/- 2Hz)	FWE, p<0.05	Left Sulcus orbital lateral	0.039946	0.044252	1.39853	1.35407	2	0.520017	0.508349
Power: Control < Epilepsy	Theta (6 +/- 2Hz)	FWE, p<0.05	Right Gyrus and Sulcus frontomargin	0.047698	0.047698	1.3215	1.3215	1	0.488772	0.488772
Analysis	Dataset	Threshold	Region	p(Min)	p(Mean)	-log p(Max)	-log p(Mean)	SigVert	d(Max)	d(Mean)
Power: Single seizure < Epilepsy	Delta (2 +/- 2Hz)	FWE, p<0.05	Left Sulcus temporal inf	0.009293	0.011356	2.03184	1.94476	8	1.25134	0.937992
Power: Single seizure < Epilepsy	Delta (2 +/- 2Hz)	FWE, p<0.05	Left Gyrus temporal middle	0.009299	0.012393	2.03157	1.90682	13	1.24721	0.863629
Power: Single seizure < Epilepsy	Delta (2 +/- 2Hz)	FWE, p<0.05	Left Sulcus temporal sup	0.009357	0.017398	2.02887	1.7595	43	1.16471	0.743116
Power: Single seizure < Epilepsy	Delta (2 +/- 2Hz)	FWE, p<0.05	Left Gyrus temporal inf	0.009511	0.012926	2.02176	1.88853	10	1.11516	0.833942
Power: Single seizure < Epilepsy	Delta (2 +/- 2Hz)	FWE, p<0.05	Left Gyrus temp sup-Gyrus T transv	0.00975	0.011265	2.01098	1.94827	5	0.99215	0.869795
Power: Single seizure < Epilepsy	Delta (2 +/- 2Hz)	FWE, p<0.05	Left Gyrus temp sup-Lateral	0.00975	0.014427	2.01098	1.84083	14	0.992105	0.806929
Power: Single seizure < Epilepsy	Delta (2 +/- 2Hz)	FWE, p<0.05	Left Sulcus circular insula inf	0.009816	0.014975	2.00806	1.82464	12	0.973573	0.768889
Power: Single seizure < Epilepsy	Delta (2 +/- 2Hz)	FWE, p<0.05	Left Gyrus temp sup-Plan polar	0.009889	0.010655	2.00483	1.97244	6	0.960896	0.879342
Power: Single seizure < Epilepsy	Delta (2 +/- 2Hz)	FWE, p<0.05	Left Sulcus collat transv ant	0.010348	0.011255	1.98513	1.94865	4	0.903984	0.850017
Power: Single seizure < Epilepsy	Delta (2 +/- 2Hz)	FWE, p<0.05	Left Sulcus oc-temp med and Lingual	0.010351	0.018936	1.985	1.72271	2	0.890988	0.741561
Power: Single seizure < Epilepsy	Delta (2 +/- 2Hz)	FWE, p<0.05	Left Gyrus and Sulcus subcentral	0.010489	0.01074	1.97927	1.96899	14	1.08349	0.966522
Power: Single seizure < Epilepsy	Delta (2 +/- 2Hz)	FWE, p<0.05	Left Gyrus front inf-Opercular	0.010492	0.011316	1.97914	1.9463	12	1.07399	0.892618
Power: Single seizure < Epilepsy	Delta (2 +/- 2Hz)	FWE, p<0.05	Left Gyrus orbital	0.010504	0.014976	1.97865	1.82459	9	0.921635	0.793887
Power: Single seizure < Epilepsy	Delta (2 +/- 2Hz)	FWE, p<0.05	Left Gyrus insular short	0.010507	0.010635	1.97852	1.97325	7	0.915587	0.893433
Power: Single seizure < Epilepsy	Delta (2 +/- 2Hz)	FWE, p<0.05	Left Sulcus circular insula ant	0.010507	0.010634	1.97852	1.97328	5	0.908319	0.881236
Power: Single seizure < Epilepsy	Delta (2 +/- 2Hz)	FWE, p<0.05	Left Gyrus Ins lg and Sulcus cent ins	0.010528	0.010982	1.97764	1.95932	8	0.892435	0.848827
Power: Single seizure < Epilepsy	Delta (2 +/- 2Hz)	FWE, p<0.05	Left Sulcus orbital-H Shaped	0.010528	0.014229	1.97764	1.84684	5	0.897822	0.770187
Power: Single seizure < Epilepsy	Delta (2 +/- 2Hz)	FWE, p<0.05	Left Pole temporal	0.010593	0.012299	1.97497	1.91013	8	0.888639	0.803302
Power: Single seizure < Epilepsy	Delta (2 +/- 2Hz)	FWE, p<0.05	Left Gyrus precentral	0.010595	0.017983	1.97491	1.74515	18	0.985633	0.750787
Power: Single seizure < Epilepsy	Delta (2 +/- 2Hz)	FWE, p<0.05	Left Sulcus precentral-inf-part	0.010595	0.014077	1.97491	1.85149	12	0.993667	0.78164
Power: Single seizure < Epilepsy	Delta (2 +/- 2Hz)	FWE, p<0.05	Left Sulcus circular insula sup	0.010599	0.011979	1.97475	1.92159	20	0.925605	0.81395
Power: Single seizure < Epilepsy	Delta (2 +/- 2Hz)	FWE, p<0.05	Left Gyrus postcentral	0.010628	0.018338	1.97355	1.73664	21	0.972972	0.707567
Power: Single seizure < Epilepsy	Delta (2 +/- 2Hz)	FWE, p<0.05	Left Sulcus central	0.010663	0.014764	1.97213	1.83081	31	0.958196	0.774908
Power: Single seizure < Epilepsy	Delta (2 +/- 2Hz)	FWE, p<0.05	Left Sulcus orbital med-olfact	0.010793	0.013777	1.96686	1.86086	5	0.856744	0.771249
Power: Single seizure < Epilepsy	Delta (2 +/- 2Hz)	FWE, p<0.05	Left Gyrus front inf-Orbital	0.011232	0.011232	1.94955	1.94955	1	0.827226	0.827226
Power: Single seizure < Epilepsy	Delta (2 +/- 2Hz)	FWE, p<0.05	Left Gyrus subcallosal	0.011571	0.014439	1.93664	1.84045	7	0.823102	0.749026
Power: Single seizure < Epilepsy	Delta (2 +/- 2Hz)	FWE, p<0.05	Left Sulcus temporal transverse	0.011571	0.017214	1.93664	1.76412	4	0.817854	0.713659
Power: Single seizure < Epilepsy	Delta (2 +/- 2Hz)	FWE, p<0.05	Left Gyrus front sup	0.011632	0.015869	1.93433	1.79945	54	1.15131	0.808876
Power: Single seizure < Epilepsy	Delta (2 +/- 2Hz)	FWE, p<0.05	Left Gyrus and Sulcus paracentral	0.011708	0.017994	1.9315	1.74488	15	1.02529	0.753679
Power: Single seizure < Epilepsy	Delta (2 +/- 2Hz)	FWE, p<0.05	Left Gyrus front inf-Triangul	0.011936	0.01531	1.92315	1.81503	7	0.813134	0.732782
Power: Single seizure < Epilepsy	Delta (2 +/- 2Hz)	FWE, p<0.05	Left Lat Fis-ant-Vertical	0.011937	0.012735	1.92309	1.89501	4	0.806009	0.781462
Power: Single seizure < Epilepsy	Delta (2 +/- 2Hz)	FWE, p<0.05	Left Sulcus precentral-sup-part	0.011981	0.015256	1.92152	1.81657	10	0.93549	0.776834
Power: Single seizure < Epilepsy	Delta (2 +/- 2Hz)	FWE, p<0.05	Left Sulcus front sup	0.012163	0.013752	1.91495	1.86164	20	0.891829	0.77702
Power: Single seizure < Epilepsy	Delta (2 +/- 2Hz)	FWE, p<0.05	Left Sulcus front inf	0.012324	0.016774	1.90925	1.77536	15	0.795709	0.706536
Power: Single seizure < Epilepsy	Delta (2 +/- 2Hz)	FWE, p<0.05	Left Sulcus cingul-Marginalis	0.012425	0.012618	1.90572	1.89901	10	0.937198	0.877524
Power: Single seizure < Epilepsy	Delta (2 +/- 2Hz)	FWE, p<0.05	Left Gyrus and Sulcus cingul-Mid-Ant	0.012441	0.018775	1.90515	1.72641	11	0.850688	0.691785
Power: Single seizure < Epilepsy	Delta (2 +/- 2Hz)	FWE, p<0.05	Left Gyrus and Sulcus cingul-Mid-Post	0.01249	0.013988	1.90343	1.85426	15	0.875786	0.774286
Power: Single seizure < Epilepsy	Delta (2 +/- 2Hz)	FWE, p<0.05	Left Gyrus cingul-Post-dorsal	0.012519	0.015752	1.90245	1.80267	6	0.862951	0.750233
Power: Single seizure < Epilepsy	Delta (2 +/- 2Hz)	FWE, p<0.05	Left Sulcus subparietal	0.012549	0.015133	1.90138	1.82008	8	0.841592	0.766269
Power: Single seizure < Epilepsy	Delta (2 +/- 2Hz)	FWE, p<0.05	Left Gyrus precuneus	0.01271	0.024926	1.89587	1.60335	16	0.836674	0.652997
Power: Single seizure < Epilepsy	Delta (2 +/- 2Hz)	FWE, p<0.05	Left Gyrus pariet inf-Supramar	0.012727	0.01709	1.89529	1.76725	28	0.785473	0.698526
Power: Single seizure < Epilepsy	Delta (2 +/- 2Hz)	FWE, p<0.05	Left Lat Fis-ant-Horizont	0.012727	0.017855	1.89529	1.74823	3	0.783443	0.70216
Power: Single seizure < Epilepsy	Delta (2 +/- 2Hz)	FWE, p<0.05	Left Sulcus oc-temp lat	0.013158	0.023178	1.88082	1.63493	4	0.771843	0.657691
Power: Single seizure < Epilepsy	Delta (2 +/- 2Hz)	FWE, p<0.05	Left Sulcus postcentral	0.013158	0.014701	1.88082	1.83264	32	0.893701	0.754813
Power: Single seizure < Epilepsy	Delta (2 +/- 2Hz)	FWE, p<0.05	Left Gyrus parietal sup	0.013494	0.018553	1.86987	1.73159	21	0.918829	0.712925
Power: Single seizure < Epilepsy	Delta (2 +/- 2Hz)	FWE, p<0.05	Left Sulcus intrapariet and P trans	0.013496	0.015199	1.86979	1.81819	21	0.905656	0.770213
Power: Single seizure < Epilepsy	Delta (2 +/- 2Hz)	FWE, p<0.05	Left Gyrus pariet inf-Angular	0.013536	0.017449	1.86851	1.75823	17	0.869019	0.717286
Power: Single seizure < Epilepsy	Delta (2 +/- 2Hz)	FWE, p<0.05	Left Sulcus front middle	0.013731	0.017956	1.8623	1.74579	7	0.786944	0.71207
Power: Single seizure < Epilepsy	Delta (2 +/- 2Hz)	FWE, p<0.05	Left Gyrus front middle	0.01374	0.0187	1.862	1.72815	26	0.7657	0.684529
Power: Single seizure < Epilepsy	Delta (2 +/- 2Hz)	FWE, p<0.05	Left Sulcus pericallosal	0.0152	0.022694	1.81817	1.64409	9	0.801265	0.668499
Power: Single seizure < Epilepsy	Delta (2 +/- 2Hz)	FWE, p<0.05	Left Gyrus and Sulcus cingul-Ant	0.01522	0.01868	1.81759	1.72861	12	0.766793	0.698322
Power: Single seizure < Epilepsy	Delta (2 +/- 2Hz)	FWE, p<0.05	Left Gyrus oc-temp med-Parahip	0.015259	0.02372	1.81646	1.62488	5	0.713781	0.645455
Power: Single seizure < Epilepsy	Delta (2 +/- 2Hz)	FWE, p<0.05	Left Lat Fis-post	0.015259	0.020764	1.81646	1.68268	11	0.71291	0.664506
Power: Single seizure < Epilepsy	Delta (2 +/- 2Hz)	FWE, p<0.05	Left Gyrus temp sup-Plan tempo	0.015874	0.020502	1.79931	1.68821	9	0.702208	0.664464
Power: Single seizure < Epilepsy	Delta (2 +/- 2Hz)	FWE, p<0.05	Left Sulcus interm prim-Jensen	0.020245	0.021149	1.69369	1.6747	2	0.669177	0.660782
Power: Single seizure < Epilepsy	Delta (2 +/- 2Hz)	FWE, p<0.05	Left Gyrus oc-temp lat-fusifor	0.024149	0.028912	1.61709	1.53893	3	0.643063	0.616788
Power: Single seizure < Epilepsy	Delta (2 +/- 2Hz)	FWE, p<0.05	Right Gyrus front sup	0.024158	0.026168	1.61694	1.58223	43	1.04404	0.782705
Power: Single seizure < Epilepsy	Delta (2 +/- 2Hz)	FWE, p<0.05	Right Sulcus front sup	0.024519	0.026741	1.6105	1.57283	22	0.841882	0.739731
Power: Single seizure < Epilepsy	Delta (2 +/- 2Hz)	FWE, p<0.05	Right Gyrus and Sulcus cingul-Mid-Ant	0.024769	0.025382	1.60609	1.59548	11	0.809778	0.770004
Power: Single seizure < Epilepsy	Delta (2 +/- 2Hz)	FWE, p<0.05	Right Gyrus and Sulcus cingul-Ant	0.024829	0.028893	1.60504	1.53921	18	0.813974	0.711311
Power: Single seizure < Epilepsy	Delta (2 +/- 2Hz)	FWE, p<0.05	Right Sulcus pericallosal	0.024851	0.029675	1.60465	1.52761	13	0.808321	0.680078
Power: Single seizure < Epilepsy	Delta (2 +/- 2Hz)	FWE, p<0.05	Right Gyrus and Sulcus paracentral	0.024887	0.032653	1.60403	1.48608	8	0.787883	0.653757
Power: Single seizure < Epilepsy	Delta (2 +/- 2Hz)	FWE, p<0.05	Right Gyrus and Sulcus cingul-Mid-Post	0.024887	0.026625	1.60403	1.57472	19	0.792296	0.727014
Power: Single seizure < Epilepsy	Delta (2 +/- 2Hz)	FWE, p<0.05	Right Sulcus front middle	0.025059	0.027899	1.60104	1.5544	10	0.790764	0.712103
Power: Single seizure < Epilepsy	Delta (2 +/- 2Hz)	FWE, p<0.05	Right Sulcus precentral-sup-part	0.02533	0.035316	1.59637	1.45203	7	0.762132	0.62689
Power: Single seizure < Epilepsy	Delta (2 +/- 2Hz)	FWE, p<0.05	Right Gyrus precentral	0.025643	0.032225	1.59103	1.49181	6	0.750124	0.654676
Power: Single seizure < Epilepsy	Delta (2 +/- 2Hz)	FWE, p<0.05	Right Sulcus subparietal	0.026362	0.029218	1.57901	1.53435	10	0.768147	0.69608
Power: Single seizure < Epilepsy	Delta (2 +/- 2Hz)	FWE, p<0.05	Right Gyrus cingul-Post-dorsal	0.026366	0.029808	1.57895	1.52567	6	0.75534	0.68443
Power: Single seizure < Epilepsy	Delta (2 +/- 2Hz)	FWE, p<0.05	Right Sulcus cingul-Marginalis	0.026366	0.029663	1.57895	1.52778	16	0.75354	0.683063
Power: Single seizure < Epilepsy	Delta (2 +/- 2Hz)	FWE, p<0.05	Left Sulcus suborbital	0.026423	0.030254	1.57802	1.51922	2	0.631138	0.610506
Power: Single seizure < Epilepsy	Delta (2 +/- 2Hz)	FWE, p<0.05	Right Gyrus front middle	0.026924	0.035095	1.56986	1.45476	17	0.7134	0.620471
Power: Single seizure < Epilepsy	Delta (2 +/- 2Hz)	FWE, p<0.05	Right Gyrus precuneus	0.026924	0.032577	1.56986	1.48709	13	0.721005	0.641683
Power: Single seizure < Epilepsy	Delta (2 +/- 2Hz)	FWE, p<0.05	Right Gyrus subcallosal	0.026924	0.028422	1.56986	1.54634	3	0.710965	0.686661
Power: Single seizure < Epilepsy	Delta (2 +/- 2Hz)	FWE, p<0.05	Right Gyrus and Sulcus transv frontopol	0.028069	0.028069	1.55177	1.55177	1	0.690431	0.690431
Power: Single seizure < Epilepsy	Delta (2 +/- 2Hz)	FWE, p<0.05	Right Gyrus temporal middle	0.02836	0.030657	1.5473	1.51347	7	0.937907	0.749958
Power: Single seizure < Epilepsy	Delta (2 +/- 2Hz)	FWE, p<0.05	Right Gyrus temporal inf	0.028372	0.030895	1.54711	1.51011	14	0.925085	0.721622
Power: Single seizure < Epilepsy	Delta (2 +/- 2Hz)	FWE, p<0.05	Right Sulcus temporal inf	0.028409	0.032493	1.54655	1.48821	5	0.876738	0.714543
Power: Single seizure < Epilepsy	Delta (2 +/- 2Hz)	FWE, p<0.05	Right Sulcus temporal sup	0.028445	0.032376	1.54599	1.48978	16	0.866181	0.687576
Power: Single seizure < Epilepsy	Delta (2 +/- 2Hz)	FWE, p<0.05	Right Gyrus parietal sup	0.02853	0.033363	1.5447	1.47674	21	0.780895	0.64971
Power: Single seizure < Epilepsy	Delta (2 +/- 2Hz)	FWE, p<0.05	Right Sulcus intrapariet and P trans	0.02853	0.031834	1.5447	1.49712	26	0.783188	0.656107
Power: Single seizure < Epilepsy	Delta (2 +/- 2Hz)	FWE, p<0.05	Right Sulcus collat transv ant	0.028716	0.031514	1.54188	1.50149	6	0.816995	0.692245
Power: Single seizure < Epilepsy	Delta (2 +/- 2Hz)	FWE, p<0.05	Right Gyrus temp sup-Lateral	0.029177	0.034371	1.53496	1.46381	9	0.758578	0.66247
Power: Single seizure < Epilepsy	Delta (2 +/- 2Hz)	FWE, p<0.05	Right Gyrus temp sup-Plan polar	0.029464	0.030316	1.53071	1.51833	11	0.725237	0.684745
Power: Single seizure < Epilepsy	Delta (2 +/- 2Hz)	FWE, p<0.05	Right Sulcus circular insula inf	0.029634	0.031051	1.52821	1.50792	12	0.709587	0.663028
Power: Single seizure < Epilepsy	Delta (2 +/- 2Hz)	FWE, p<0.05	Right Sulcus oc-temp med and Lingual	0.029634	0.031199	1.52821	1.50586	2	0.7114	0.672977
Power: Single seizure < Epilepsy	Delta (2 +/- 2Hz)	FWE, p<0.05	Right Gyrus orbital	0.030254	0.032203	1.51921	1.4921	8	0.717405	0.664326
Power: Single seizure < Epilepsy	Delta (2 +/- 2Hz)	FWE, p<0.05	Right Sulcus circular insula ant	0.030275	0.034093	1.51892	1.46734	6	0.687667	0.627003
Power: Single seizure < Epilepsy	Delta (2 +/- 2Hz)	FWE, p<0.05	Right Gyrus oc-temp med-Parahip	0.030276	0.038603	1.5189	1.41338	8	0.764768	0.607327
Power: Single seizure < Epilepsy	Delta (2 +/- 2Hz)	FWE, p<0.05	Right Sulcus orbital med-olfact	0.03029	0.033971	1.5187	1.46889	4	0.695983	0.646007
Power: Single seizure < Epilepsy	Delta (2 +/- 2Hz)	FWE, p<0.05	Right Gyrus temp sup-Gyrus T transv	0.030313	0.031078	1.51838	1.50755	4	0.679752	0.661895
Power: Single seizure < Epilepsy	Delta (2 +/- 2Hz)	FWE, p<0.05	Right Pole temporal	0.030313	0.034473	1.51838	1.46252	10	0.681438	0.632045
Power: Single seizure < Epilepsy	Delta (2 +/- 2Hz)	FWE, p<0.05	Right Gyrus insular short	0.030381	0.033413	1.51739	1.47609	8	0.656309	0.627382
Power: Single seizure < Epilepsy	Delta (2 +/- 2Hz)	FWE, p<0.05	Right Gyrus oc-temp lat-fusifor	0.030608	0.036472	1.51416	1.43805	2	0.664539	0.615947
Power: Single seizure < Epilepsy	Delta (2 +/- 2Hz)	FWE, p<0.05	Right Gyrus Ins lg and Sulcus cent ins	0.030963	0.032592	1.50916	1.48689	7	0.657695	0.634716
Power: Single seizure < Epilepsy	Delta (2 +/- 2Hz)	FWE, p<0.05	Right Sulcus temporal transverse	0.030963	0.032893	1.50916	1.4829	4	0.649712	0.628282
Power: Single seizure < Epilepsy	Delta (2 +/- 2Hz)	FWE, p<0.05	Right Lat Fis-post	0.031348	0.040241	1.50378	1.39533	11	0.644369	0.584353
Power: Single seizure < Epilepsy	Delta (2 +/- 2Hz)	FWE, p<0.05	Right Sulcus oc-temp lat	0.031348	0.038759	1.50378	1.41162	5	0.635074	0.588911
Power: Single seizure < Epilepsy	Delta (2 +/- 2Hz)	FWE, p<0.05	Right Sulcus orbital-H Shaped	0.031348	0.03818	1.50378	1.41816	3	0.642843	0.596917
Power: Single seizure < Epilepsy	Delta (2 +/- 2Hz)	FWE, p<0.05	Left Gyrus rectus	0.031655	0.037699	1.49956	1.42367	3	0.599394	0.578056
Power: Single seizure < Epilepsy	Delta (2 +/- 2Hz)	FWE, p<0.05	Right Gyrus pariet inf-Angular	0.032847	0.040499	1.48351	1.39256	13	0.623191	0.580591
Power: Single seizure < Epilepsy	Delta (2 +/- 2Hz)	FWE, p<0.05	Right Gyrus temp sup-Plan tempo	0.032847	0.039586	1.48351	1.40245	3	0.629912	0.589307
Power: Single seizure < Epilepsy	Delta (2 +/- 2Hz)	FWE, p<0.05	Right Sulcus front inf	0.034484	0.038709	1.46238	1.41219	7	0.624301	0.592497
Power: Single seizure < Epilepsy	Delta (2 +/- 2Hz)	FWE, p<0.05	Right Sulcus circular insula sup	0.034496	0.038686	1.46223	1.41244	13	0.624736	0.592819
Power: Single seizure < Epilepsy	Delta (2 +/- 2Hz)	FWE, p<0.05	Right Sulcus interm prim-Jensen	0.034496	0.038048	1.46223	1.41966	4	0.617788	0.596732
Power: Single seizure < Epilepsy	Delta (2 +/- 2Hz)	FWE, p<0.05	Right Gyrus and Sulcus subcentral	0.03588	0.036326	1.44514	1.43978	15	0.694371	0.64408
Power: Single seizure < Epilepsy	Delta (2 +/- 2Hz)	FWE, p<0.05	Right Gyrus postcentral	0.035885	0.039893	1.44509	1.39911	8	0.673364	0.612595
Power: Single seizure < Epilepsy	Delta (2 +/- 2Hz)	FWE, p<0.05	Right Gyrus front inf-Opercular	0.035908	0.037388	1.44481	1.42726	5	0.667823	0.626644
Power: Single seizure < Epilepsy	Delta (2 +/- 2Hz)	FWE, p<0.05	Right Sulcus central	0.035908	0.041122	1.44481	1.38593	14	0.665739	0.584828
Power: Single seizure < Epilepsy	Delta (2 +/- 2Hz)	FWE, p<0.05	Right Gyrus pariet inf-Supramar	0.035945	0.03928	1.44436	1.40583	20	0.668616	0.600418
Power: Single seizure < Epilepsy	Delta (2 +/- 2Hz)	FWE, p<0.05	Right Sulcus postcentral	0.036011	0.04034	1.44356	1.39426	13	0.640624	0.588026
Power: Single seizure < Epilepsy	Delta (2 +/- 2Hz)	FWE, p<0.05	Right Sulcus oc sup and transversal	0.036338	0.039739	1.43965	1.40079	2	0.603854	0.583305
Power: Single seizure < Epilepsy	Delta (2 +/- 2Hz)	FWE, p<0.05	Right Sulcus parieto occipital	0.038439	0.040923	1.41523	1.38803	7	0.622683	0.58922
Power: Single seizure < Epilepsy	Delta (2 +/- 2Hz)	FWE, p<0.05	Right Gyrus occipital sup	0.038472	0.040889	1.41485	1.38839	2	0.594619	0.582223
Power: Single seizure < Epilepsy	Delta (2 +/- 2Hz)	FWE, p<0.05	Right Sulcus occipital ant	0.038472	0.038472	1.41485	1.41485	1	0.594604	0.594604
Power: Single seizure < Epilepsy	Delta (2 +/- 2Hz)	FWE, p<0.05	Right Sulcus orbital lateral	0.038472	0.038472	1.41485	1.41485	1	0.587811	0.587811
Power: Single seizure < Epilepsy	Delta (2 +/- 2Hz)	FWE, p<0.05	Right Gyrus rectus	0.040853	0.040853	1.38878	1.38878	1	0.580404	0.580404
Power: Single seizure < Epilepsy	Delta (2 +/- 2Hz)	FWE, p<0.05	Right Sulcus precentral-inf-part	0.040853	0.044042	1.38878	1.35613	5	0.578381	0.56539
Power: Single seizure < Epilepsy	Delta (2 +/- 2Hz)	FWE, p<0.05	Right Gyrus front inf-Orbital	0.043458	0.044859	1.36193	1.34815	2	0.56159	0.561211
Power: Single seizure < Epilepsy	Delta (2 +/- 2Hz)	FWE, p<0.05	Right Lat Fis-ant-Horizont	0.043458	0.043458	1.36193	1.36193	1	0.563961	0.563961
Power: Single seizure < Epilepsy	Delta (2 +/- 2Hz)	FWE, p<0.05	Left Gyrus and Sulcus frontomargin	0.044991	0.044991	1.34688	1.34688	1	0.549645	0.549645
Power: Single seizure < Epilepsy	Delta (2 +/- 2Hz)	FWE, p<0.05	Left Sulcus parieto occipital	0.04885	0.048855	1.31113	1.31109	4	0.559694	0.552337
Power: Single seizure < Epilepsy	Delta (2 +/- 2Hz)	FWE, p<0.05	Right Gyrus and Sulcus occipital inf	0.049353	0.049353	1.30669	1.30669	2	0.54496	0.544484
Power: Single seizure < Epilepsy	Delta (2 +/- 2Hz)	FWE, p<0.05	Right Gyrus occipital middle	0.049353	0.049353	1.30669	1.30669	1	0.544409	0.544409
Power: Single seizure < Epilepsy	Theta (6 +/- 2Hz)	FWE, p<0.05	Right Gyrus front sup	0.033163	0.035207	1.47935	1.45337	26	0.926006	0.747274
Power: Single seizure < Epilepsy	Theta (6 +/- 2Hz)	FWE, p<0.05	Right Sulcus front sup	0.033499	0.035841	1.47497	1.44563	18	0.812064	0.689697
Power: Single seizure < Epilepsy	Theta (6 +/- 2Hz)	FWE, p<0.05	Right Gyrus front middle	0.034082	0.037511	1.46747	1.42585	7	0.738531	0.647962
Power: Single seizure < Epilepsy	Theta (6 +/- 2Hz)	FWE, p<0.05	Right Sulcus intrapariet and P trans	0.034211	0.037126	1.46583	1.43033	21	0.756014	0.675945
Power: Single seizure < Epilepsy	Theta (6 +/- 2Hz)	FWE, p<0.05	Right Gyrus parietal sup	0.034276	0.035355	1.46501	1.45155	23	0.723042	0.670317
Power: Single seizure < Epilepsy	Theta (6 +/- 2Hz)	FWE, p<0.05	Right Gyrus pariet inf-Angular	0.03432	0.04001	1.46446	1.39783	12	0.721812	0.627549
Power: Single seizure < Epilepsy	Theta (6 +/- 2Hz)	FWE, p<0.05	Right Gyrus and Sulcus cingul-Mid-Ant	0.034328	0.03819	1.46435	1.41806	6	0.71579	0.633695
Power: Single seizure < Epilepsy	Theta (6 +/- 2Hz)	FWE, p<0.05	Right Gyrus temporal middle	0.03436	0.036396	1.46395	1.43895	11	0.805634	0.700546
Power: Single seizure < Epilepsy	Theta (6 +/- 2Hz)	FWE, p<0.05	Right Sulcus temporal sup	0.03436	0.037644	1.46395	1.4243	29	0.813709	0.667816
Power: Single seizure < Epilepsy	Theta (6 +/- 2Hz)	FWE, p<0.05	Right Gyrus occipital middle	0.034444	0.039942	1.46288	1.39857	12	0.696777	0.61781
Power: Single seizure < Epilepsy	Theta (6 +/- 2Hz)	FWE, p<0.05	Right Sulcus oc sup and transversal	0.034444	0.038598	1.46288	1.41344	9	0.699536	0.624921
Power: Single seizure < Epilepsy	Theta (6 +/- 2Hz)	FWE, p<0.05	Right Gyrus and Sulcus cingul-Mid-Post	0.034462	0.040163	1.46265	1.39618	19	0.703556	0.605992
Power: Single seizure < Epilepsy	Theta (6 +/- 2Hz)	FWE, p<0.05	Right Sulcus temporal inf	0.034537	0.036132	1.46172	1.4421	6	0.759652	0.693662
Power: Single seizure < Epilepsy	Theta (6 +/- 2Hz)	FWE, p<0.05	Right Gyrus temp sup-Lateral	0.03461	0.03714	1.46079	1.43015	13	0.75179	0.661186
Power: Single seizure < Epilepsy	Theta (6 +/- 2Hz)	FWE, p<0.05	Right Gyrus temporal inf	0.03461	0.036315	1.46079	1.43992	14	0.74938	0.676234
Power: Single seizure < Epilepsy	Theta (6 +/- 2Hz)	FWE, p<0.05	Right Gyrus and Sulcus paracentral	0.034634	0.034965	1.4605	1.45637	13	0.708928	0.67816
Power: Single seizure < Epilepsy	Theta (6 +/- 2Hz)	FWE, p<0.05	Right Sulcus central	0.034655	0.038907	1.46024	1.40998	10	0.684563	0.622998
Power: Single seizure < Epilepsy	Theta (6 +/- 2Hz)	FWE, p<0.05	Right Gyrus occipital sup	0.034681	0.038634	1.45991	1.41303	7	0.675486	0.623032
Power: Single seizure < Epilepsy	Theta (6 +/- 2Hz)	FWE, p<0.05	Right Gyrus precuneus	0.034681	0.035817	1.45991	1.44591	19	0.698612	0.652372
Power: Single seizure < Epilepsy	Theta (6 +/- 2Hz)	FWE, p<0.05	Right Sulcus cingul-Marginalis	0.034681	0.037179	1.45991	1.4297	16	0.67809	0.634128
Power: Single seizure < Epilepsy	Theta (6 +/- 2Hz)	FWE, p<0.05	Right Sulcus subparietal	0.034801	0.035376	1.4584	1.4513	10	0.710427	0.665105
Power: Single seizure < Epilepsy	Theta (6 +/- 2Hz)	FWE, p<0.05	Right Sulcus parieto occipital	0.03481	0.036328	1.45829	1.43976	14	0.713353	0.651937
Power: Single seizure < Epilepsy	Theta (6 +/- 2Hz)	FWE, p<0.05	Right Gyrus cingul-Post-dorsal	0.034841	0.036782	1.45791	1.43437	6	0.675486	0.639313
Power: Single seizure < Epilepsy	Theta (6 +/- 2Hz)	FWE, p<0.05	Right Gyrus postcentral	0.034879	0.03982	1.45744	1.39989	5	0.666935	0.611414
Power: Single seizure < Epilepsy	Theta (6 +/- 2Hz)	FWE, p<0.05	Right Gyrus precentral	0.034879	0.038536	1.45744	1.41413	6	0.667205	0.623698
Power: Single seizure < Epilepsy	Theta (6 +/- 2Hz)	FWE, p<0.05	Right Sulcus precentral-sup-part	0.034892	0.040061	1.45727	1.39728	4	0.675952	0.616335
Power: Single seizure < Epilepsy	Theta (6 +/- 2Hz)	FWE, p<0.05	Right Sulcus circular insula inf	0.03495	0.037508	1.45655	1.42588	12	0.74981	0.666928
Power: Single seizure < Epilepsy	Theta (6 +/- 2Hz)	FWE, p<0.05	Right Gyrus temp sup-Plan polar	0.035003	0.037257	1.45589	1.42879	10	0.715139	0.647516
Power: Single seizure < Epilepsy	Theta (6 +/- 2Hz)	FWE, p<0.05	Right Sulcus pericallosal	0.035194	0.03821	1.45354	1.41782	11	0.660249	0.622371
Power: Single seizure < Epilepsy	Theta (6 +/- 2Hz)	FWE, p<0.05	Right Sulcus postcentral	0.035194	0.038853	1.45354	1.41058	8	0.662694	0.620317
Power: Single seizure < Epilepsy	Theta (6 +/- 2Hz)	FWE, p<0.05	Right Sulcus collat transv ant	0.035676	0.037529	1.44762	1.42563	6	0.685333	0.644012
Power: Single seizure < Epilepsy	Theta (6 +/- 2Hz)	FWE, p<0.05	Right Gyrus temp sup-Gyrus T transv	0.036543	0.03856	1.43719	1.41386	4	0.662359	0.626606
Power: Single seizure < Epilepsy	Theta (6 +/- 2Hz)	FWE, p<0.05	Right Gyrus and Sulcus occipital inf	0.036818	0.039164	1.43394	1.40712	8	0.670152	0.628955
Power: Single seizure < Epilepsy	Theta (6 +/- 2Hz)	FWE, p<0.05	Right Sulcus occipital ant	0.036818	0.038324	1.43394	1.41653	6	0.669619	0.62861
Power: Single seizure < Epilepsy	Theta (6 +/- 2Hz)	FWE, p<0.05	Right Sulcus oc-temp lat	0.03685	0.037497	1.43356	1.426	6	0.655792	0.638436
Power: Single seizure < Epilepsy	Theta (6 +/- 2Hz)	FWE, p<0.05	Right Gyrus Ins lg and Sulcus cent ins	0.036889	0.039319	1.4331	1.4054	4	0.648444	0.619302
Power: Single seizure < Epilepsy	Theta (6 +/- 2Hz)	FWE, p<0.05	Right Gyrus oc-temp lat-fusifor	0.036889	0.039982	1.4331	1.39814	10	0.649266	0.610096
Power: Single seizure < Epilepsy	Theta (6 +/- 2Hz)	FWE, p<0.05	Right Pole temporal	0.036889	0.039769	1.4331	1.40045	10	0.650924	0.609806
Power: Single seizure < Epilepsy	Theta (6 +/- 2Hz)	FWE, p<0.05	Right Sulcus temporal transverse	0.036889	0.037675	1.4331	1.42395	4	0.645805	0.633713
Power: Single seizure < Epilepsy	Theta (6 +/- 2Hz)	FWE, p<0.05	Right Gyrus cingul-Post-ventral	0.03714	0.038499	1.43016	1.41455	4	0.631916	0.614705
Power: Single seizure < Epilepsy	Theta (6 +/- 2Hz)	FWE, p<0.05	Right Gyrus cuneus	0.03714	0.040222	1.43016	1.39554	6	0.633667	0.606439
Power: Single seizure < Epilepsy	Theta (6 +/- 2Hz)	FWE, p<0.05	Right Gyrus oc-temp med-Lingual	0.03714	0.042179	1.43016	1.37491	16	0.627082	0.591264
Power: Single seizure < Epilepsy	Theta (6 +/- 2Hz)	FWE, p<0.05	Right Sulcus calcarine	0.03714	0.038927	1.43016	1.40975	16	0.633283	0.611075
Power: Single seizure < Epilepsy	Theta (6 +/- 2Hz)	FWE, p<0.05	Right Sulcus front middle	0.03714	0.041048	1.43016	1.38671	3	0.631341	0.600356
Power: Single seizure < Epilepsy	Theta (6 +/- 2Hz)	FWE, p<0.05	Right Gyrus temp sup-Plan tempo	0.037359	0.040425	1.42761	1.39335	5	0.642433	0.609698
Power: Single seizure < Epilepsy	Theta (6 +/- 2Hz)	FWE, p<0.05	Right Sulcus oc-temp med and Lingual	0.038456	0.041054	1.41503	1.38664	12	0.663538	0.608642
Power: Single seizure < Epilepsy	Theta (6 +/- 2Hz)	FWE, p<0.05	Right Gyrus oc-temp med-Parahip	0.038501	0.040916	1.41453	1.3881	7	0.631917	0.59785
Power: Single seizure < Epilepsy	Theta (6 +/- 2Hz)	FWE, p<0.05	Left Gyrus front sup	0.039442	0.042206	1.40404	1.37463	31	0.959876	0.762342
Power: Single seizure < Epilepsy	Theta (6 +/- 2Hz)	FWE, p<0.05	Left Sulcus front sup	0.039963	0.042457	1.39835	1.37205	19	0.893673	0.743802
Power: Single seizure < Epilepsy	Theta (6 +/- 2Hz)	FWE, p<0.05	Left Gyrus front middle	0.039973	0.043145	1.39823	1.36507	20	0.884575	0.713397
Power: Single seizure < Epilepsy	Theta (6 +/- 2Hz)	FWE, p<0.05	Left Sulcus precentral-sup-part	0.041808	0.044438	1.37874	1.35225	4	0.740524	0.662862
Power: Single seizure < Epilepsy	Theta (6 +/- 2Hz)	FWE, p<0.05	Right Pole occipital	0.041982	0.043907	1.37694	1.35747	10	0.617909	0.587072
Power: Single seizure < Epilepsy	Theta (6 +/- 2Hz)	FWE, p<0.05	Right Gyrus insular short	0.042018	0.043154	1.37656	1.36498	2	0.588881	0.582143
Power: Single seizure < Epilepsy	Theta (6 +/- 2Hz)	FWE, p<0.05	Right Lat Fis-post	0.042018	0.045897	1.37656	1.33821	5	0.587743	0.575551
Power: Single seizure < Epilepsy	Theta (6 +/- 2Hz)	FWE, p<0.05	Right Sulcus oc middle and Lunatus	0.042018	0.045378	1.37656	1.34315	5	0.585405	0.577047
Power: Single seizure < Epilepsy	Theta (6 +/- 2Hz)	FWE, p<0.05	Left Sulcus front inf	0.042949	0.044832	1.36704	1.34842	6	0.702182	0.65759
Power: Single seizure < Epilepsy	Theta (6 +/- 2Hz)	FWE, p<0.05	Left Gyrus and Sulcus paracentral	0.043586	0.045068	1.36065	1.34613	15	0.674686	0.646895
Power: Single seizure < Epilepsy	Theta (6 +/- 2Hz)	FWE, p<0.05	Left Gyrus precentral	0.043586	0.045361	1.36065	1.34331	7	0.687297	0.646496
Power: Single seizure < Epilepsy	Theta (6 +/- 2Hz)	FWE, p<0.05	Left Sulcus front middle	0.043586	0.045869	1.36065	1.33848	2	0.676954	0.637197
Power: Single seizure < Epilepsy	Theta (6 +/- 2Hz)	FWE, p<0.05	Left Gyrus and Sulcus cingul-Mid-Ant	0.043944	0.046612	1.3571	1.33151	2	0.671038	0.630402
Power: Single seizure < Epilepsy	Theta (6 +/- 2Hz)	FWE, p<0.05	Left Gyrus postcentral	0.044796	0.046308	1.34876	1.33435	4	0.653278	0.623672
Power: Single seizure < Epilepsy	Theta (6 +/- 2Hz)	FWE, p<0.05	Left Sulcus central	0.044796	0.046355	1.34876	1.3339	7	0.643673	0.620023
Power: Single seizure < Epilepsy	Theta (6 +/- 2Hz)	FWE, p<0.05	Left Sulcus subparietal	0.04516	0.045238	1.34525	1.3445	8	0.707627	0.681016
Power: Single seizure < Epilepsy	Theta (6 +/- 2Hz)	FWE, p<0.05	Left Gyrus precuneus	0.045182	0.046475	1.34503	1.33278	21	0.69096	0.631815
Power: Single seizure < Epilepsy	Theta (6 +/- 2Hz)	FWE, p<0.05	Left Gyrus cingul-Post-dorsal	0.045227	0.046558	1.3446	1.33201	7	0.678679	0.626089
Power: Single seizure < Epilepsy	Theta (6 +/- 2Hz)	FWE, p<0.05	Left Sulcus cingul-Marginalis	0.04537	0.046459	1.34323	1.33293	10	0.658651	0.627978
Power: Single seizure < Epilepsy	Theta (6 +/- 2Hz)	FWE, p<0.05	Left Sulcus pericallosal	0.045484	0.046636	1.34214	1.33128	3	0.647989	0.623517
Power: Single seizure < Epilepsy	Theta (6 +/- 2Hz)	FWE, p<0.05	Left Gyrus parietal sup	0.046154	0.047397	1.33579	1.32425	21	0.757333	0.634735
Power: Single seizure < Epilepsy	Theta (6 +/- 2Hz)	FWE, p<0.05	Left Gyrus pariet inf-Angular	0.046172	0.046585	1.33562	1.33175	8	0.73745	0.670895
Power: Single seizure < Epilepsy	Theta (6 +/- 2Hz)	FWE, p<0.05	Left Sulcus intrapariet and P trans	0.046178	0.046732	1.33556	1.33039	17	0.728415	0.658247
Power: Single seizure < Epilepsy	Theta (6 +/- 2Hz)	FWE, p<0.05	Left Sulcus parieto occipital	0.046462	0.04735	1.3329	1.32468	5	0.619093	0.609671
Power: Single seizure < Epilepsy	Theta (6 +/- 2Hz)	FWE, p<0.05	Left Sulcus temporal inf	0.046595	0.047793	1.33166	1.32064	5	0.865407	0.754332
Power: Single seizure < Epilepsy	Theta (6 +/- 2Hz)	FWE, p<0.05	Left Gyrus temporal middle	0.046681	0.047176	1.33086	1.32628	6	0.829344	0.768898
Power: Single seizure < Epilepsy	Theta (6 +/- 2Hz)	FWE, p<0.05	Left Sulcus temporal sup	0.046877	0.047893	1.32904	1.31973	9	0.792494	0.718254
Power: Single seizure < Epilepsy	Theta (6 +/- 2Hz)	FWE, p<0.05	Right Sulcus collat transv post	0.046914	0.048283	1.3287	1.3162	2	0.568643	0.565108
Power: Single seizure < Epilepsy	Theta (6 +/- 2Hz)	FWE, p<0.05	Left Gyrus temporal inf	0.046994	0.04754	1.32796	1.32294	3	0.77528	0.743384
Power: Single seizure < Epilepsy	Theta (6 +/- 2Hz)	FWE, p<0.05	Left Sulcus postcentral	0.047223	0.04831	1.32585	1.31597	5	0.608295	0.600939
Power: Single seizure < Epilepsy	Theta (6 +/- 2Hz)	FWE, p<0.05	Left Sulcus precentral-inf-part	0.047223	0.048319	1.32585	1.31588	2	0.608901	0.600473
Power: Single seizure < Epilepsy	Theta (6 +/- 2Hz)	FWE, p<0.05	Left Gyrus temp sup-Lateral	0.047344	0.047954	1.32473	1.31918	5	0.751337	0.711209
Power: Single seizure < Epilepsy	Theta (6 +/- 2Hz)	FWE, p<0.05	Left Gyrus temp sup-Plan polar	0.047682	0.048143	1.32165	1.31747	3	0.720216	0.69915
Power: Single seizure < Epilepsy	Theta (6 +/- 2Hz)	FWE, p<0.05	Left Sulcus circular insula inf	0.047889	0.04853	1.31977	1.31399	4	0.712657	0.685158
Power: Single seizure < Epilepsy	Theta (6 +/- 2Hz)	FWE, p<0.05	Left Pole temporal	0.048636	0.048636	1.31304	1.31304	1	0.676301	0.676301
Power: Single seizure < Epilepsy	Theta (6 +/- 2Hz)	FWE, p<0.05	Left Sulcus collat transv ant	0.048909	0.049046	1.31061	1.3094	3	0.690518	0.669445
Power: Single seizure < Epilepsy	Theta (6 +/- 2Hz)	FWE, p<0.05	Left Sulcus oc-temp med and Lingual	0.048918	0.048918	1.31053	1.31053	1	0.680723	0.680723
Power: Single seizure < Epilepsy	Theta (6 +/- 2Hz)	FWE, p<0.05	Left Gyrus Ins lg and Sulcus cent ins	0.049295	0.049488	1.3072	1.3055	4	0.660555	0.653054
Power: Single seizure < Epilepsy	Theta (6 +/- 2Hz)	FWE, p<0.05	Left Gyrus and Sulcus cingul-Mid-Post	0.049441	0.049441	1.30591	1.30591	3	0.592989	0.590776
Power: Single seizure < Epilepsy	Theta (6 +/- 2Hz)	FWE, p<0.05	Right Gyrus orbital	0.049665	0.049679	1.30395	1.30383	2	0.60336	0.584172
Imaginary part of coherency
Analysis	Dataset	Threshold	Region	p(Min)	p(Mean)	-log p(Max)	-log p(Mean)	SigVert	d(Max)	d(Mean)
Coherency (imaginary): Control < Epilepsy	Theta (6 +/- 2Hz)	FWE, p<0.05	Right Sulcus parieto occipital	0.013148	0.014058	1.88114	1.85206	14	1.08378	0.982751
Coherency (imaginary): Control < Epilepsy	Theta (6 +/- 2Hz)	FWE, p<0.05	Right Gyrus cuneus	0.013288	0.016569	1.87655	1.78071	12	1.01231	0.911812
Coherency (imaginary): Control < Epilepsy	Theta (6 +/- 2Hz)	FWE, p<0.05	Right Gyrus precuneus	0.013311	0.018381	1.87578	1.73562	11	1.07109	0.892211
Coherency (imaginary): Control < Epilepsy	Theta (6 +/- 2Hz)	FWE, p<0.05	Right Gyrus occipital sup	0.013318	0.015524	1.87555	1.80899	11	1.01523	0.92733
Coherency (imaginary): Control < Epilepsy	Theta (6 +/- 2Hz)	FWE, p<0.05	Right Sulcus oc sup and transversal	0.013318	0.017769	1.87555	1.75034	8	1.01937	0.885325
Coherency (imaginary): Control < Epilepsy	Theta (6 +/- 2Hz)	FWE, p<0.05	Right Sulcus subparietal	0.013427	0.020917	1.87201	1.6795	6	0.989818	0.832799
Coherency (imaginary): Control < Epilepsy	Theta (6 +/- 2Hz)	FWE, p<0.05	Right Sulcus calcarine	0.013567	0.016557	1.86751	1.78101	16	1.02776	0.903438
Coherency (imaginary): Control < Epilepsy	Theta (6 +/- 2Hz)	FWE, p<0.05	Right Gyrus cingul-Post-ventral	0.01361	0.014435	1.86614	1.84058	4	0.976937	0.951073
Coherency (imaginary): Control < Epilepsy	Theta (6 +/- 2Hz)	FWE, p<0.05	Right Sulcus pericallosal	0.01385	0.019398	1.85856	1.71225	7	0.964967	0.85009
Coherency (imaginary): Control < Epilepsy	Theta (6 +/- 2Hz)	FWE, p<0.05	Right Sulcus intrapariet and P trans	0.014141	0.026363	1.84952	1.57901	5	0.956487	0.764244
Coherency (imaginary): Control < Epilepsy	Theta (6 +/- 2Hz)	FWE, p<0.05	Right Gyrus oc-temp med-Lingual	0.015137	0.024649	1.81995	1.6082	16	0.950686	0.785533
Coherency (imaginary): Control < Epilepsy	Theta (6 +/- 2Hz)	FWE, p<0.05	Right Gyrus cingul-Post-dorsal	0.017833	0.021786	1.74877	1.66182	2	0.861606	0.807764
Coherency (imaginary): Control < Epilepsy	Theta (6 +/- 2Hz)	FWE, p<0.05	Right Gyrus parietal sup	0.019179	0.027007	1.71718	1.56852	5	0.840539	0.751406
Coherency (imaginary): Control < Epilepsy	Theta (6 +/- 2Hz)	FWE, p<0.05	Right Pole occipital	0.021591	0.029141	1.66573	1.5355	3	0.80347	0.729853
Coherency (imaginary): Control < Epilepsy	Theta (6 +/- 2Hz)	FWE, p<0.05	Right Gyrus occipital middle	0.023337	0.027788	1.63196	1.55614	2	0.843022	0.769074
Coherency (imaginary): Control < Epilepsy	Theta (6 +/- 2Hz)	FWE, p<0.05	Right Gyrus pariet inf-Angular	0.0234	0.035867	1.63078	1.44531	3	0.786221	0.677825
Coherency (imaginary): Control < Epilepsy	Theta (6 +/- 2Hz)	FWE, p<0.05	Left Gyrus cuneus	0.023495	0.025133	1.62903	1.59975	9	0.968214	0.840186
Coherency (imaginary): Control < Epilepsy	Theta (6 +/- 2Hz)	FWE, p<0.05	Left Gyrus occipital sup	0.023595	0.025411	1.62717	1.59497	9	0.930242	0.809337
Coherency (imaginary): Control < Epilepsy	Theta (6 +/- 2Hz)	FWE, p<0.05	Left Sulcus parieto occipital	0.023704	0.027239	1.62518	1.56481	16	0.872454	0.741853
Coherency (imaginary): Control < Epilepsy	Theta (6 +/- 2Hz)	FWE, p<0.05	Left Sulcus calcarine	0.024046	0.032737	1.61897	1.48496	19	0.887624	0.667572
Coherency (imaginary): Control < Epilepsy	Theta (6 +/- 2Hz)	FWE, p<0.05	Left Sulcus oc sup and transversal	0.02421	0.032339	1.616	1.49027	9	0.836045	0.660897
Coherency (imaginary): Control < Epilepsy	Theta (6 +/- 2Hz)	FWE, p<0.05	Left Gyrus precuneus	0.024291	0.026041	1.61456	1.58434	10	1.00198	0.820768
Coherency (imaginary): Control < Epilepsy	Theta (6 +/- 2Hz)	FWE, p<0.05	Left Gyrus cingul-Post-dorsal	0.024716	0.024969	1.60702	1.60261	2	0.84205	0.809175
Coherency (imaginary): Control < Epilepsy	Theta (6 +/- 2Hz)	FWE, p<0.05	Left Gyrus cingul-Post-ventral	0.024716	0.027418	1.60702	1.56196	4	0.84708	0.73881
Coherency (imaginary): Control < Epilepsy	Theta (6 +/- 2Hz)	FWE, p<0.05	Left Gyrus occipital middle	0.025009	0.039147	1.60191	1.40731	6	0.788016	0.608137
Coherency (imaginary): Control < Epilepsy	Theta (6 +/- 2Hz)	FWE, p<0.05	Right Gyrus oc-temp med-Parahip	0.025471	0.03037	1.59395	1.51755	2	0.766066	0.722821
Coherency (imaginary): Control < Epilepsy	Theta (6 +/- 2Hz)	FWE, p<0.05	Left Sulcus pericallosal	0.025807	0.028848	1.58826	1.53989	6	0.838854	0.720337
Coherency (imaginary): Control < Epilepsy	Theta (6 +/- 2Hz)	FWE, p<0.05	Left Gyrus oc-temp med-Lingual	0.025853	0.031108	1.58749	1.50713	14	0.96339	0.725954
Coherency (imaginary): Control < Epilepsy	Theta (6 +/- 2Hz)	FWE, p<0.05	Left Pole occipital	0.02599	0.028161	1.58519	1.55036	8	0.917315	0.75584
Coherency (imaginary): Control < Epilepsy	Theta (6 +/- 2Hz)	FWE, p<0.05	Right Sulcus oc-temp med and Lingual	0.026616	0.036554	1.57486	1.43706	6	0.757729	0.673965
Coherency (imaginary): Control < Epilepsy	Theta (6 +/- 2Hz)	FWE, p<0.05	Left Gyrus temp sup-Plan polar	0.026623	0.029532	1.57475	1.5297	5	0.957586	0.772163
Coherency (imaginary): Control < Epilepsy	Theta (6 +/- 2Hz)	FWE, p<0.05	Left Sulcus subparietal	0.026631	0.035015	1.57462	1.45575	2	0.727682	0.641623
Coherency (imaginary): Control < Epilepsy	Theta (6 +/- 2Hz)	FWE, p<0.05	Left Gyrus temp sup-Lateral	0.026695	0.030601	1.57357	1.51426	10	0.92302	0.758853
Coherency (imaginary): Control < Epilepsy	Theta (6 +/- 2Hz)	FWE, p<0.05	Left Sulcus circular insula inf	0.026695	0.030271	1.57357	1.51897	9	0.917978	0.731481
Coherency (imaginary): Control < Epilepsy	Theta (6 +/- 2Hz)	FWE, p<0.05	Left Gyrus Ins lg and Sulcus cent ins	0.027712	0.029703	1.55733	1.52719	8	0.802204	0.739291
Coherency (imaginary): Control < Epilepsy	Theta (6 +/- 2Hz)	FWE, p<0.05	Left Gyrus insular short	0.027712	0.029542	1.55733	1.52957	7	0.80343	0.744351
Coherency (imaginary): Control < Epilepsy	Theta (6 +/- 2Hz)	FWE, p<0.05	Left Pole temporal	0.028071	0.032595	1.55175	1.48685	8	0.7786	0.685531
Coherency (imaginary): Control < Epilepsy	Theta (6 +/- 2Hz)	FWE, p<0.05	Left Gyrus orbital	0.028804	0.031878	1.54054	1.49651	4	0.751172	0.683426
Coherency (imaginary): Control < Epilepsy	Theta (6 +/- 2Hz)	FWE, p<0.05	Left Sulcus circular insula ant	0.028822	0.034066	1.54028	1.46768	2	0.744455	0.661732
Coherency (imaginary): Control < Epilepsy	Theta (6 +/- 2Hz)	FWE, p<0.05	Left Sulcus temporal sup	0.028822	0.037195	1.54028	1.42952	18	0.747165	0.617304
Coherency (imaginary): Control < Epilepsy	Theta (6 +/- 2Hz)	FWE, p<0.05	Left Gyrus and Sulcus occipital inf	0.029575	0.038126	1.52907	1.41877	7	0.67116	0.594218
Coherency (imaginary): Control < Epilepsy	Theta (6 +/- 2Hz)	FWE, p<0.05	Left Sulcus collat transv post	0.029575	0.032785	1.52907	1.48432	4	0.678382	0.638304
Coherency (imaginary): Control < Epilepsy	Theta (6 +/- 2Hz)	FWE, p<0.05	Left Gyrus temp sup-Gyrus T transv	0.030189	0.0367	1.52016	1.43533	4	0.71043	0.620405
Coherency (imaginary): Control < Epilepsy	Theta (6 +/- 2Hz)	FWE, p<0.05	Left Gyrus temporal middle	0.030189	0.036659	1.52016	1.43581	6	0.709357	0.634127
Coherency (imaginary): Control < Epilepsy	Theta (6 +/- 2Hz)	FWE, p<0.05	Left Gyrus subcallosal	0.031854	0.038731	1.49683	1.41194	3	0.672748	0.607288
Coherency (imaginary): Control < Epilepsy	Theta (6 +/- 2Hz)	FWE, p<0.05	Left Sulcus collat transv ant	0.032465	0.038134	1.48858	1.41868	4	0.67518	0.609711
Coherency (imaginary): Control < Epilepsy	Theta (6 +/- 2Hz)	FWE, p<0.05	Left Gyrus temporal inf	0.032476	0.039421	1.48844	1.40427	4	0.666837	0.594686
Coherency (imaginary): Control < Epilepsy	Theta (6 +/- 2Hz)	FWE, p<0.05	Left Gyrus parietal sup	0.033033	0.03647	1.48105	1.43807	2	0.62998	0.60311
Coherency (imaginary): Control < Epilepsy	Theta (6 +/- 2Hz)	FWE, p<0.05	Left Gyrus oc-temp lat-fusifor	0.033039	0.035363	1.48097	1.45145	10	0.740708	0.659386
Coherency (imaginary): Control < Epilepsy	Theta (6 +/- 2Hz)	FWE, p<0.05	Left Sulcus oc-temp med and Lingual	0.033086	0.035879	1.48036	1.44516	11	0.733989	0.637306
Coherency (imaginary): Control < Epilepsy	Theta (6 +/- 2Hz)	FWE, p<0.05	Left Sulcus oc-temp lat	0.033099	0.037974	1.48019	1.42051	5	0.701427	0.621233
Coherency (imaginary): Control < Epilepsy	Theta (6 +/- 2Hz)	FWE, p<0.05	Left Sulcus circular insula sup	0.033133	0.033133	1.47975	1.47975	1	0.655675	0.655675
Coherency (imaginary): Control < Epilepsy	Theta (6 +/- 2Hz)	FWE, p<0.05	Left Sulcus orbital med-olfact	0.034511	0.037276	1.46205	1.42857	2	0.627129	0.602688
Coherency (imaginary): Control < Epilepsy	Theta (6 +/- 2Hz)	FWE, p<0.05	Left Sulcus temporal inf	0.034511	0.038272	1.46205	1.41712	3	0.636948	0.598799
Coherency (imaginary): Control < Epilepsy	Theta (6 +/- 2Hz)	FWE, p<0.05	Left Sulcus orbital-H Shaped	0.035269	0.035269	1.4526	1.4526	1	0.616442	0.616442
Coherency (imaginary): Control < Epilepsy	Theta (6 +/- 2Hz)	FWE, p<0.05	Left Gyrus oc-temp med-Parahip	0.036384	0.038491	1.43908	1.41464	7	0.655722	0.59764
Coherency (imaginary): Control < Epilepsy	Theta (6 +/- 2Hz)	FWE, p<0.05	Left Gyrus temp sup-Plan tempo	0.040231	0.040231	1.39543	1.39543	1	0.608328	0.608328
Coherency (imaginary): Control < Epilepsy	Theta (6 +/- 2Hz)	FWE, p<0.05	Left Gyrus front inf-Orbital	0.040264	0.040264	1.39509	1.39509	1	0.581785	0.581785
Coherency (imaginary): Control < Epilepsy	Theta (6 +/- 2Hz)	FWE, p<0.05	Right Gyrus oc-temp lat-fusifor	0.041497	0.041497	1.38198	1.38198	1	0.645684	0.645684
Coherency (imaginary): Control < Epilepsy	Theta (6 +/- 2Hz)	FWE, p<0.05	Right Sulcus temporal sup	0.044359	0.045245	1.35302	1.34443	15	0.785787	0.671362
Coherency (imaginary): Control < Epilepsy	Theta (6 +/- 2Hz)	FWE, p<0.05	Right Sulcus occipital ant	0.044565	0.04568	1.35101	1.34028	3	0.698458	0.655579
Coherency (imaginary): Control < Epilepsy	Theta (6 +/- 2Hz)	FWE, p<0.05	Right Gyrus temporal middle	0.044662	0.044662	1.35006	1.35006	1	0.674048	0.674048
Coherency (imaginary): Control < Epilepsy	Theta (6 +/- 2Hz)	FWE, p<0.05	Right Sulcus oc middle and Lunatus	0.045414	0.045414	1.34281	1.34281	1	0.615537	0.615537
Coherency (imaginary): Control < Epilepsy	Theta (6 +/- 2Hz)	FWE, p<0.05	Left Sulcus intrapariet and P trans	0.046038	0.046038	1.33688	1.33688	1	0.553077	0.553077
Coherency (imaginary): Control < Epilepsy	Theta (6 +/- 2Hz)	FWE, p<0.05	Left Sulcus temporal transverse	0.049371	0.049371	1.30653	1.30653	1	0.547763	0.547763
Analysis	Dataset	Threshold	Region	p(Min)	p(Mean)	-log p(Max)	-log p(Mean)	SigVert	d(Max)	d(Mean)
Coherency (imaginary): Control > Epilepsy	Delta (2 +/- 2Hz)	FWE, p<0.05	Left Gyrus oc-temp lat-fusifor	0.026211	0.031025	1.58152	1.50829	9	0.946742	0.742565
Coherency (imaginary): Control > Epilepsy	Delta (2 +/- 2Hz)	FWE, p<0.05	Left Sulcus oc-temp lat	0.026445	0.027963	1.57766	1.55342	5	0.891176	0.798022
Coherency (imaginary): Control > Epilepsy	Delta (2 +/- 2Hz)	FWE, p<0.05	Left Sulcus oc-temp med and Lingual	0.026487	0.03086	1.57696	1.51061	11	0.916719	0.732063
Coherency (imaginary): Control > Epilepsy	Delta (2 +/- 2Hz)	FWE, p<0.05	Left Gyrus temporal inf	0.029531	0.032998	1.52973	1.48151	5	0.740919	0.658046
Coherency (imaginary): Control > Epilepsy	Delta (2 +/- 2Hz)	FWE, p<0.05	Left Gyrus oc-temp med-Parahip	0.032548	0.035349	1.48748	1.45163	2	0.66608	0.610619
Coherency (imaginary): Control > Epilepsy	Delta (2 +/- 2Hz)	FWE, p<0.05	Left Sulcus oc sup and transversal	0.034159	0.035655	1.4665	1.44788	8	0.764205	0.647141
Coherency (imaginary): Control > Epilepsy	Delta (2 +/- 2Hz)	FWE, p<0.05	Left Gyrus occipital sup	0.034423	0.035839	1.46315	1.44565	8	0.698402	0.63046
Coherency (imaginary): Control > Epilepsy	Delta (2 +/- 2Hz)	FWE, p<0.05	Left Sulcus parieto occipital	0.034885	0.03652	1.45736	1.43747	9	0.683198	0.613379
Coherency (imaginary): Control > Epilepsy	Delta (2 +/- 2Hz)	FWE, p<0.05	Left Sulcus collat transv ant	0.034975	0.039194	1.45624	1.40678	2	0.615632	0.569101
Coherency (imaginary): Control > Epilepsy	Delta (2 +/- 2Hz)	FWE, p<0.05	Left Gyrus cuneus	0.035021	0.036277	1.45567	1.44037	6	0.648444	0.609174
Coherency (imaginary): Control > Epilepsy	Delta (2 +/- 2Hz)	FWE, p<0.05	Left Sulcus calcarine	0.036084	0.038142	1.44268	1.4186	11	0.713471	0.599403
Coherency (imaginary): Control > Epilepsy	Delta (2 +/- 2Hz)	FWE, p<0.05	Left Gyrus occipital middle	0.036385	0.039953	1.43908	1.39845	6	0.614333	0.556331
Coherency (imaginary): Control > Epilepsy	Delta (2 +/- 2Hz)	FWE, p<0.05	Left Gyrus oc-temp med-Lingual	0.036654	0.039445	1.43588	1.404	4	0.590792	0.558915
Coherency (imaginary): Control > Epilepsy	Delta (2 +/- 2Hz)	FWE, p<0.05	Left Gyrus parietal sup	0.037777	0.045836	1.42277	1.33879	8	0.672033	0.589062
Coherency (imaginary): Control > Epilepsy	Delta (2 +/- 2Hz)	FWE, p<0.05	Left Sulcus temporal inf	0.038391	0.038391	1.41577	1.41577	1	0.56155	0.56155
Coherency (imaginary): Control > Epilepsy	Delta (2 +/- 2Hz)	FWE, p<0.05	Left Gyrus precuneus	0.039682	0.041048	1.4014	1.38671	3	0.550256	0.539504
Coherency (imaginary): Control > Epilepsy	Delta (2 +/- 2Hz)	FWE, p<0.05	Left Gyrus temporal middle	0.041023	0.041657	1.38697	1.38031	4	0.738815	0.647934
Coherency (imaginary): Control > Epilepsy	Delta (2 +/- 2Hz)	FWE, p<0.05	Left Gyrus pariet inf-Angular	0.041075	0.043698	1.38642	1.35954	4	0.614305	0.546359
Coherency (imaginary): Control > Epilepsy	Delta (2 +/- 2Hz)	FWE, p<0.05	Left Gyrus temp sup-Lateral	0.041084	0.042277	1.38632	1.3739	3	0.721276	0.657312
Coherency (imaginary): Control > Epilepsy	Delta (2 +/- 2Hz)	FWE, p<0.05	Left Sulcus temporal sup	0.04113	0.043224	1.38584	1.36428	23	0.704718	0.575236
Coherency (imaginary): Control > Epilepsy	Delta (2 +/- 2Hz)	FWE, p<0.05	Left Gyrus temp sup-Plan tempo	0.041499	0.044099	1.38197	1.35557	7	0.637303	0.555098
Coherency (imaginary): Control > Epilepsy	Delta (2 +/- 2Hz)	FWE, p<0.05	Left Gyrus pariet inf-Supramar	0.042672	0.043012	1.36986	1.36641	2	0.581369	0.569894
Coherency (imaginary): Control > Epilepsy	Delta (2 +/- 2Hz)	FWE, p<0.05	Left Sulcus circular insula inf	0.043468	0.044228	1.36183	1.3543	6	0.64383	0.574255
Coherency (imaginary): Control > Epilepsy	Delta (2 +/- 2Hz)	FWE, p<0.05	Left Sulcus temporal transverse	0.043475	0.044316	1.36176	1.35344	4	0.636117	0.579307
Coherency (imaginary): Control > Epilepsy	Delta (2 +/- 2Hz)	FWE, p<0.05	Left Gyrus temp sup-Gyrus T transv	0.043568	0.045276	1.36084	1.34414	5	0.609664	0.558341
Coherency (imaginary): Control > Epilepsy	Delta (2 +/- 2Hz)	FWE, p<0.05	Left Gyrus Ins lg and Sulcus cent ins	0.043966	0.044682	1.35688	1.34987	2	0.573292	0.540603
Coherency (imaginary): Control > Epilepsy	Delta (2 +/- 2Hz)	FWE, p<0.05	Left Sulcus interm prim-Jensen	0.044526	0.044526	1.35139	1.35139	1	0.52837	0.52837
Coherency (imaginary): Control > Epilepsy	Delta (2 +/- 2Hz)	FWE, p<0.05	Left Lat Fis-post	0.044899	0.045153	1.34777	1.34531	2	0.545361	0.529744
Coherency (imaginary): Control > Epilepsy	Delta (2 +/- 2Hz)	FWE, p<0.05	Left Gyrus postcentral	0.04728	0.047679	1.32532	1.32168	7	0.740976	0.707891
Coherency (imaginary): Control > Epilepsy	Delta (2 +/- 2Hz)	FWE, p<0.05	Left Sulcus central	0.047442	0.048051	1.32384	1.3183	3	0.712897	0.683182
Coherency (imaginary): Control > Epilepsy	Delta (2 +/- 2Hz)	FWE, p<0.05	Left Sulcus postcentral	0.047442	0.048548	1.32384	1.31383	8	0.712614	0.665458
Coherency (imaginary): Control > Epilepsy	Delta (2 +/- 2Hz)	FWE, p<0.05	Left Sulcus intrapariet and P trans	0.047796	0.047796	1.32061	1.32061	1	0.503593	0.503593
Coherency (imaginary): Control > Epilepsy	Delta (2 +/- 2Hz)	FWE, p<0.05	Left Sulcus occipital ant	0.047796	0.047796	1.32061	1.32061	1	0.501067	0.501067
Analysis	Dataset	Threshold	Region	p(Min)	p(Mean)	-log p(Max)	-log p(Mean)	SigVert	d(Max)	d(Mean)
Coherency (imaginary): Control > Single seizure	Beta1 (16 +/- 4Hz)	FWE, p<0.05	Right Sulcus circular insula inf	0.009498	0.012637	2.02236	1.89835	12	0.903336	0.730917
Coherency (imaginary): Control > Single seizure	Beta1 (16 +/- 4Hz)	FWE, p<0.05	Right Sulcus temporal inf	0.009623	0.017628	2.01667	1.75379	3	0.877429	0.657586
Coherency (imaginary): Control > Single seizure	Beta1 (16 +/- 4Hz)	FWE, p<0.05	Right Gyrus temporal inf	0.009633	0.017119	2.01622	1.76651	8	0.864433	0.668409
Coherency (imaginary): Control > Single seizure	Beta1 (16 +/- 4Hz)	FWE, p<0.05	Right Gyrus temp sup-Plan polar	0.009634	0.010347	2.01621	1.98518	11	0.855976	0.766814
Coherency (imaginary): Control > Single seizure	Beta1 (16 +/- 4Hz)	FWE, p<0.05	Right Gyrus Ins lg and Sulcus cent ins	0.009639	0.013984	2.01595	1.85437	6	0.834563	0.701963
Coherency (imaginary): Control > Single seizure	Beta1 (16 +/- 4Hz)	FWE, p<0.05	Right Sulcus collat transv ant	0.009682	0.011536	2.01405	1.93796	4	0.851765	0.747329
Coherency (imaginary): Control > Single seizure	Beta1 (16 +/- 4Hz)	FWE, p<0.05	Right Sulcus temporal sup	0.00969	0.02185	2.01366	1.66056	23	0.872457	0.615213
Coherency (imaginary): Control > Single seizure	Beta1 (16 +/- 4Hz)	FWE, p<0.05	Right Pole temporal	0.009712	0.011674	2.01268	1.93279	11	0.809426	0.713789
Coherency (imaginary): Control > Single seizure	Beta1 (16 +/- 4Hz)	FWE, p<0.05	Right Gyrus temp sup-Lateral	0.009734	0.017676	2.01171	1.7526	11	0.817162	0.638292
Coherency (imaginary): Control > Single seizure	Beta1 (16 +/- 4Hz)	FWE, p<0.05	Right Gyrus orbital	0.009739	0.011465	2.01148	1.94061	7	0.852914	0.7409
Coherency (imaginary): Control > Single seizure	Beta1 (16 +/- 4Hz)	FWE, p<0.05	Right Gyrus temporal middle	0.009757	0.017212	2.01069	1.76418	9	0.800164	0.631012
Coherency (imaginary): Control > Single seizure	Beta1 (16 +/- 4Hz)	FWE, p<0.05	Right Gyrus insular short	0.009784	0.013394	2.00948	1.8731	8	0.790751	0.689434
Coherency (imaginary): Control > Single seizure	Beta1 (16 +/- 4Hz)	FWE, p<0.05	Right Gyrus oc-temp med-Parahip	0.009807	0.016472	2.00844	1.78325	11	0.783725	0.628278
Coherency (imaginary): Control > Single seizure	Beta1 (16 +/- 4Hz)	FWE, p<0.05	Right Sulcus orbital med-olfact	0.010066	0.024592	1.99715	1.60921	4	0.760053	0.561824
Coherency (imaginary): Control > Single seizure	Beta1 (16 +/- 4Hz)	FWE, p<0.05	Right Gyrus temp sup-Gyrus T transv	0.010507	0.017586	1.97854	1.75482	4	0.742298	0.600819
Coherency (imaginary): Control > Single seizure	Beta1 (16 +/- 4Hz)	FWE, p<0.05	Right Sulcus front sup	0.010511	0.01316	1.97838	1.88075	21	1.01981	0.817018
Coherency (imaginary): Control > Single seizure	Beta1 (16 +/- 4Hz)	FWE, p<0.05	Right Gyrus front middle	0.010569	0.016834	1.97595	1.77382	19	0.966266	0.652595
Coherency (imaginary): Control > Single seizure	Beta1 (16 +/- 4Hz)	FWE, p<0.05	Right Sulcus circular insula ant	0.010675	0.013414	1.97162	1.87243	6	0.805786	0.672735
Coherency (imaginary): Control > Single seizure	Beta1 (16 +/- 4Hz)	FWE, p<0.05	Right Gyrus front inf-Orbital	0.010679	0.012535	1.97146	1.90188	4	0.797217	0.698552
Coherency (imaginary): Control > Single seizure	Beta1 (16 +/- 4Hz)	FWE, p<0.05	Right Gyrus front sup	0.01089	0.017677	1.96299	1.7526	29	0.936426	0.662896
Coherency (imaginary): Control > Single seizure	Beta1 (16 +/- 4Hz)	FWE, p<0.05	Right Sulcus front middle	0.011049	0.014387	1.95668	1.84204	10	0.874739	0.738545
Coherency (imaginary): Control > Single seizure	Beta1 (16 +/- 4Hz)	FWE, p<0.05	Right Gyrus and Sulcus cingul-Mid-Ant	0.011063	0.014169	1.95612	1.84865	10	1.06852	0.767742
Coherency (imaginary): Control > Single seizure	Beta1 (16 +/- 4Hz)	FWE, p<0.05	Right Gyrus and Sulcus cingul-Ant	0.011173	0.021109	1.95184	1.67552	18	0.981395	0.622912
Coherency (imaginary): Control > Single seizure	Beta1 (16 +/- 4Hz)	FWE, p<0.05	Right Lat Fis-ant-Horizont	0.011374	0.012106	1.94409	1.91701	3	0.715399	0.691299
Coherency (imaginary): Control > Single seizure	Beta1 (16 +/- 4Hz)	FWE, p<0.05	Right Sulcus temporal transverse	0.011729	0.018674	1.93073	1.72876	4	0.702716	0.592888
Coherency (imaginary): Control > Single seizure	Beta1 (16 +/- 4Hz)	FWE, p<0.05	Right Gyrus front inf-Opercular	0.012377	0.016309	1.9074	1.78757	10	0.784963	0.629123
Coherency (imaginary): Control > Single seizure	Beta1 (16 +/- 4Hz)	FWE, p<0.05	Right Gyrus front inf-Triangul	0.012399	0.012745	1.90661	1.89467	8	0.766762	0.693597
Coherency (imaginary): Control > Single seizure	Beta1 (16 +/- 4Hz)	FWE, p<0.05	Right Lat Fis-ant-Vertical	0.012412	0.013318	1.90616	1.87557	4	0.714243	0.67242
Coherency (imaginary): Control > Single seizure	Beta1 (16 +/- 4Hz)	FWE, p<0.05	Right Sulcus front inf	0.012425	0.019371	1.90569	1.71284	11	0.713486	0.582807
Coherency (imaginary): Control > Single seizure	Beta1 (16 +/- 4Hz)	FWE, p<0.05	Right Sulcus oc-temp med and Lingual	0.013457	0.027777	1.87106	1.55631	11	0.657899	0.522752
Coherency (imaginary): Control > Single seizure	Beta1 (16 +/- 4Hz)	FWE, p<0.05	Right Sulcus circular insula sup	0.013977	0.022157	1.85459	1.65448	8	0.647489	0.550575
Coherency (imaginary): Control > Single seizure	Beta1 (16 +/- 4Hz)	FWE, p<0.05	Right Sulcus pericallosal	0.014395	0.025574	1.84178	1.59219	18	0.678692	0.540856
Coherency (imaginary): Control > Single seizure	Beta1 (16 +/- 4Hz)	FWE, p<0.05	Right Sulcus orbital-H Shaped	0.014532	0.019628	1.83766	1.70713	3	0.638415	0.574233
Coherency (imaginary): Control > Single seizure	Beta1 (16 +/- 4Hz)	FWE, p<0.05	Right Gyrus and Sulcus transv frontopol	0.016086	0.016086	1.79354	1.79354	1	0.621503	0.621503
Coherency (imaginary): Control > Single seizure	Beta1 (16 +/- 4Hz)	FWE, p<0.05	Right Sulcus orbital lateral	0.016964	0.018935	1.77048	1.72273	3	0.5882	0.567334
Coherency (imaginary): Control > Single seizure	Beta1 (16 +/- 4Hz)	FWE, p<0.05	Right Sulcus precentral-inf-part	0.018767	0.032224	1.7266	1.49182	4	0.571592	0.49789
Coherency (imaginary): Control > Single seizure	Beta1 (16 +/- 4Hz)	FWE, p<0.05	Right Sulcus precentral-sup-part	0.018767	0.02765	1.7266	1.55831	5	0.570288	0.516805
Coherency (imaginary): Control > Single seizure	Beta1 (16 +/- 4Hz)	FWE, p<0.05	Right Gyrus and Sulcus subcentral	0.021333	0.034111	1.67095	1.46711	4	0.552764	0.497668
Coherency (imaginary): Control > Single seizure	Beta1 (16 +/- 4Hz)	FWE, p<0.05	Right Gyrus precuneus	0.021763	0.023929	1.66227	1.62107	18	0.811573	0.65585
Coherency (imaginary): Control > Single seizure	Beta1 (16 +/- 4Hz)	FWE, p<0.05	Right Gyrus parietal sup	0.021783	0.026578	1.66188	1.57549	18	0.795043	0.610414
Coherency (imaginary): Control > Single seizure	Beta1 (16 +/- 4Hz)	FWE, p<0.05	Right Sulcus subparietal	0.021893	0.02385	1.65969	1.62251	10	0.745747	0.612216
Coherency (imaginary): Control > Single seizure	Beta1 (16 +/- 4Hz)	FWE, p<0.05	Right Sulcus parieto occipital	0.022484	0.024749	1.64813	1.60644	11	0.664578	0.579944
Coherency (imaginary): Control > Single seizure	Beta1 (16 +/- 4Hz)	FWE, p<0.05	Right Gyrus occipital sup	0.022742	0.025381	1.64317	1.59549	7	0.644786	0.58227
Coherency (imaginary): Control > Single seizure	Beta1 (16 +/- 4Hz)	FWE, p<0.05	Right Sulcus intrapariet and P trans	0.022742	0.026543	1.64317	1.57604	17	0.695473	0.574894
Coherency (imaginary): Control > Single seizure	Beta1 (16 +/- 4Hz)	FWE, p<0.05	Right Sulcus cingul-Marginalis	0.023079	0.030681	1.63679	1.51313	13	0.625452	0.52407
Coherency (imaginary): Control > Single seizure	Beta1 (16 +/- 4Hz)	FWE, p<0.05	Right Gyrus cuneus	0.023477	0.030857	1.62937	1.51065	5	0.606371	0.520833
Coherency (imaginary): Control > Single seizure	Beta1 (16 +/- 4Hz)	FWE, p<0.05	Right Sulcus oc sup and transversal	0.02369	0.02369	1.62543	1.62543	1	0.593628	0.593628
Coherency (imaginary): Control > Single seizure	Beta1 (16 +/- 4Hz)	FWE, p<0.05	Right Sulcus oc-temp lat	0.024044	0.024963	1.61899	1.6027	5	0.656191	0.575616
Coherency (imaginary): Control > Single seizure	Beta1 (16 +/- 4Hz)	FWE, p<0.05	Right Sulcus occipital ant	0.024089	0.029074	1.61817	1.53649	4	0.62198	0.543676
Coherency (imaginary): Control > Single seizure	Beta1 (16 +/- 4Hz)	FWE, p<0.05	Right Gyrus oc-temp lat-fusifor	0.024136	0.026921	1.61734	1.56991	6	0.623963	0.548063
Coherency (imaginary): Control > Single seizure	Beta1 (16 +/- 4Hz)	FWE, p<0.05	Right Sulcus postcentral	0.024173	0.029809	1.61667	1.52566	11	0.669658	0.537653
Coherency (imaginary): Control > Single seizure	Beta1 (16 +/- 4Hz)	FWE, p<0.05	Right Gyrus postcentral	0.024257	0.033419	1.61516	1.47601	10	0.608956	0.514414
Coherency (imaginary): Control > Single seizure	Beta1 (16 +/- 4Hz)	FWE, p<0.05	Right Gyrus pariet inf-Angular	0.024293	0.032176	1.61451	1.49247	2	0.589754	0.530565
Coherency (imaginary): Control > Single seizure	Beta1 (16 +/- 4Hz)	FWE, p<0.05	Right Gyrus temp sup-Plan tempo	0.024391	0.032636	1.61276	1.4863	5	0.531534	0.497098
Coherency (imaginary): Control > Single seizure	Beta1 (16 +/- 4Hz)	FWE, p<0.05	Right Lat Fis-post	0.024391	0.033805	1.61276	1.47101	7	0.530336	0.491598
Coherency (imaginary): Control > Single seizure	Beta1 (16 +/- 4Hz)	FWE, p<0.05	Right Sulcus central	0.024459	0.030334	1.61157	1.51807	11	0.560703	0.511542
Coherency (imaginary): Control > Single seizure	Beta1 (16 +/- 4Hz)	FWE, p<0.05	Right Gyrus cingul-Post-dorsal	0.02485	0.032121	1.60468	1.49322	4	0.546634	0.500434
Coherency (imaginary): Control > Single seizure	Beta1 (16 +/- 4Hz)	FWE, p<0.05	Right Gyrus precentral	0.025683	0.030728	1.59035	1.51247	7	0.574164	0.510668
Coherency (imaginary): Control > Single seizure	Beta1 (16 +/- 4Hz)	FWE, p<0.05	Right Gyrus cingul-Post-ventral	0.025716	0.031609	1.5898	1.50019	4	0.530146	0.504524
Coherency (imaginary): Control > Single seizure	Beta1 (16 +/- 4Hz)	FWE, p<0.05	Right Gyrus and Sulcus cingul-Mid-Post	0.026208	0.033087	1.58157	1.48034	12	0.535707	0.494845
Coherency (imaginary): Control > Single seizure	Beta1 (16 +/- 4Hz)	FWE, p<0.05	Right Gyrus subcallosal	0.026219	0.036257	1.58138	1.4406	3	0.51318	0.495119
Coherency (imaginary): Control > Single seizure	Beta1 (16 +/- 4Hz)	FWE, p<0.05	Right Gyrus oc-temp med-Lingual	0.028599	0.03054	1.54364	1.51513	8	0.591184	0.525373
Coherency (imaginary): Control > Single seizure	Beta1 (16 +/- 4Hz)	FWE, p<0.05	Right Gyrus and Sulcus occipital inf	0.028758	0.031678	1.54125	1.49924	3	0.505424	0.495961
Coherency (imaginary): Control > Single seizure	Beta1 (16 +/- 4Hz)	FWE, p<0.05	Right Sulcus calcarine	0.031667	0.039292	1.4994	1.4057	6	0.49646	0.473296
Coherency (imaginary): Control > Single seizure	Beta1 (16 +/- 4Hz)	FWE, p<0.05	Right Gyrus and Sulcus paracentral	0.047398	0.047398	1.32424	1.32424	1	0.459796	0.459796
Analysis	Dataset	Threshold	Region	p(Min)	p(Mean)	-log p(Max)	-log p(Mean)	SigVert	d(Max)	d(Mean)
Coherency (imaginary): Single seizure > Epilepsy	Delta (2 +/- 2Hz)	FWE, p<0.05	Left Sulcus oc-temp lat	0.023803	0.027568	1.62336	1.5596	5	1.42093	1.12617
Coherency (imaginary): Single seizure > Epilepsy	Delta (2 +/- 2Hz)	FWE, p<0.05	Left Gyrus oc-temp lat-fusifor	0.02383	0.030386	1.62287	1.51733	12	1.39071	1.06814
Coherency (imaginary): Single seizure > Epilepsy	Delta (2 +/- 2Hz)	FWE, p<0.05	Left Sulcus oc-temp med and Lingual	0.024703	0.033159	1.60726	1.4794	11	1.23363	0.965156
Coherency (imaginary): Single seizure > Epilepsy	Delta (2 +/- 2Hz)	FWE, p<0.05	Left Sulcus temporal inf	0.025335	0.026537	1.59628	1.57614	4	1.26923	1.12121
Coherency (imaginary): Single seizure > Epilepsy	Delta (2 +/- 2Hz)	FWE, p<0.05	Left Gyrus temporal middle	0.025983	0.028452	1.58532	1.54589	5	1.26906	1.10169
Coherency (imaginary): Single seizure > Epilepsy	Delta (2 +/- 2Hz)	FWE, p<0.05	Left Sulcus temporal sup	0.026088	0.032886	1.58356	1.48298	26	1.21749	0.966894
Coherency (imaginary): Single seizure > Epilepsy	Delta (2 +/- 2Hz)	FWE, p<0.05	Left Gyrus temp sup-Lateral	0.026487	0.027063	1.57696	1.56762	2	1.10805	1.07433
Coherency (imaginary): Single seizure > Epilepsy	Delta (2 +/- 2Hz)	FWE, p<0.05	Left Gyrus and Sulcus occipital inf	0.027539	0.033696	1.56006	1.47242	7	1.11778	0.951868
Coherency (imaginary): Single seizure > Epilepsy	Delta (2 +/- 2Hz)	FWE, p<0.05	Left Gyrus occipital middle	0.027651	0.035956	1.55828	1.44423	8	1.04479	0.917741
Coherency (imaginary): Single seizure > Epilepsy	Delta (2 +/- 2Hz)	FWE, p<0.05	Left Sulcus occipital ant	0.027651	0.030438	1.55828	1.51659	4	1.0409	0.985349
Coherency (imaginary): Single seizure > Epilepsy	Delta (2 +/- 2Hz)	FWE, p<0.05	Left Sulcus oc middle and Lunatus	0.029875	0.037895	1.52469	1.42142	3	0.99546	0.88844
Coherency (imaginary): Single seizure > Epilepsy	Delta (2 +/- 2Hz)	FWE, p<0.05	Left Gyrus temp sup-Plan tempo	0.033505	0.034074	1.47489	1.46757	2	0.927197	0.921301
Coherency (imaginary): Single seizure > Epilepsy	Delta (2 +/- 2Hz)	FWE, p<0.05	Left Gyrus pariet inf-Angular	0.037181	0.042147	1.42968	1.37523	2	0.88152	0.84395
Coherency (imaginary): Single seizure > Epilepsy	Delta (2 +/- 2Hz)	FWE, p<0.05	Left Sulcus collat transv post	0.037181	0.040257	1.42968	1.39516	2	0.892848	0.860211
Coherency (imaginary): Single seizure > Epilepsy	Delta (2 +/- 2Hz)	FWE, p<0.05	Left Gyrus temporal inf	0.041791	0.043662	1.37892	1.35989	2	0.845861	0.831029
Analysis	Dataset	Threshold	Region	p(Min)	p(Mean)	-log p(Max)	-log p(Mean)	SigVert	d(Max)	d(Mean)
Coherency (imaginary): FOCAL > IGE	Beta1 (16 +/- 4Hz)	p<0.05	Global	0.005922	0.022822	2.22756	1.64165	494	4.06666	1.78145
Coherency (imaginary): FOCAL > IGE	Beta1 (16 +/- 4Hz)	p<0.05	Right Gyrus temp sup-Lateral	0.005922	0.009525	2.22756	2.02116	12	3.68652	2.74423
Coherency (imaginary): FOCAL > IGE	Beta1 (16 +/- 4Hz)	p<0.05	Right Gyrus temp sup-Plan tempo	0.005922	0.010227	2.22756	1.99026	7	3.71378	2.73384
Coherency (imaginary): FOCAL > IGE	Beta1 (16 +/- 4Hz)	p<0.05	Right Sulcus temporal sup	0.005924	0.012604	2.22741	1.89948	40	3.71323	2.32178
Coherency (imaginary): FOCAL > IGE	Beta1 (16 +/- 4Hz)	p<0.05	Right Sulcus temporal transverse	0.006073	0.006865	2.21659	2.16334	4	3.43792	3.0627
Coherency (imaginary): FOCAL > IGE	Beta1 (16 +/- 4Hz)	p<0.05	Right Gyrus temporal inf	0.006689	0.008845	2.17463	2.05331	11	4.06666	2.72291
Coherency (imaginary): FOCAL > IGE	Beta1 (16 +/- 4Hz)	p<0.05	Right Sulcus temporal inf	0.006694	0.01053	2.17429	1.97756	6	4.06433	2.64369
Coherency (imaginary): FOCAL > IGE	Beta1 (16 +/- 4Hz)	p<0.05	Right Gyrus temporal middle	0.006767	0.010385	2.1696	1.98358	12	3.60983	2.4296
Coherency (imaginary): FOCAL > IGE	Beta1 (16 +/- 4Hz)	p<0.05	Right Sulcus oc-temp lat	0.007078	0.010062	2.15008	1.9973	6	3.09648	2.41371
Coherency (imaginary): FOCAL > IGE	Beta1 (16 +/- 4Hz)	p<0.05	Right Gyrus temp sup-Gyrus T transv	0.007111	0.008634	2.14805	2.06379	4	2.81408	2.54655
Coherency (imaginary): FOCAL > IGE	Beta1 (16 +/- 4Hz)	p<0.05	Right Lat Fis-post	0.007111	0.012347	2.14805	1.90845	12	2.77866	2.13256
Coherency (imaginary): FOCAL > IGE	Beta1 (16 +/- 4Hz)	p<0.05	Right Sulcus circular insula inf	0.007111	0.013958	2.14805	1.85518	11	2.79184	2.0411
Coherency (imaginary): FOCAL > IGE	Beta1 (16 +/- 4Hz)	p<0.05	Right Sulcus collat transv ant	0.009053	0.00929	2.04321	2.03198	4	2.46577	2.39091
Coherency (imaginary): FOCAL > IGE	Beta1 (16 +/- 4Hz)	p<0.05	Right Gyrus oc-temp lat-fusifor	0.009692	0.016291	2.01359	1.78805	7	2.31993	1.87254
Coherency (imaginary): FOCAL > IGE	Beta1 (16 +/- 4Hz)	p<0.05	Right Sulcus oc-temp med and Lingual	0.010304	0.015266	1.987	1.81627	9	2.85735	2.00174
Coherency (imaginary): FOCAL > IGE	Beta1 (16 +/- 4Hz)	p<0.05	Right Gyrus oc-temp med-Parahip	0.010442	0.020273	1.98124	1.69308	10	2.27113	1.72149
Coherency (imaginary): FOCAL > IGE	Beta1 (16 +/- 4Hz)	p<0.05	Right Sulcus occipital ant	0.010928	0.014757	1.96145	1.83102	5	2.17312	1.92813
Coherency (imaginary): FOCAL > IGE	Beta1 (16 +/- 4Hz)	p<0.05	Right Gyrus Ins lg and Sulcus cent ins	0.011929	0.020452	1.92339	1.68926	6	2.09902	1.68979
Coherency (imaginary): FOCAL > IGE	Beta1 (16 +/- 4Hz)	p<0.05	Right Gyrus pariet inf-Angular	0.011929	0.023636	1.92339	1.62642	4	2.08198	1.6037
Coherency (imaginary): FOCAL > IGE	Beta1 (16 +/- 4Hz)	p<0.05	Right Gyrus occipital middle	0.014251	0.020139	1.84616	1.69596	6	1.91926	1.69651
Coherency (imaginary): FOCAL > IGE	Beta1 (16 +/- 4Hz)	p<0.05	Right Gyrus pariet inf-Supramar	0.015764	0.018562	1.80234	1.73138	16	2.56577	1.93304
Coherency (imaginary): FOCAL > IGE	Beta1 (16 +/- 4Hz)	p<0.05	Right Gyrus and Sulcus subcentral	0.015789	0.019314	1.80164	1.71413	15	2.37032	1.83119
Coherency (imaginary): FOCAL > IGE	Beta1 (16 +/- 4Hz)	p<0.05	Right Gyrus insular short	0.016359	0.025363	1.78624	1.5958	7	1.80241	1.54931
Coherency (imaginary): FOCAL > IGE	Beta1 (16 +/- 4Hz)	p<0.05	Right Gyrus front inf-Opercular	0.018127	0.021239	1.74167	1.67286	10	1.73268	1.65035
Coherency (imaginary): FOCAL > IGE	Beta1 (16 +/- 4Hz)	p<0.05	Right Sulcus circular insula sup	0.019068	0.02746	1.7197	1.5613	13	1.71587	1.48769
Coherency (imaginary): FOCAL > IGE	Beta1 (16 +/- 4Hz)	p<0.05	Right Sulcus postcentral	0.019068	0.02524	1.7197	1.59791	4	1.70162	1.5234
Coherency (imaginary): FOCAL > IGE	Beta1 (16 +/- 4Hz)	p<0.05	Right Lat Fis-ant-Vertical	0.020072	0.022915	1.6974	1.63988	4	1.68439	1.58046
Coherency (imaginary): FOCAL > IGE	Beta1 (16 +/- 4Hz)	p<0.05	Right Sulcus circular insula ant	0.020079	0.025302	1.69727	1.59685	5	1.73544	1.54033
Coherency (imaginary): FOCAL > IGE	Beta1 (16 +/- 4Hz)	p<0.05	Right Sulcus precentral-inf-part	0.0201	0.029795	1.69681	1.52585	4	1.67699	1.4638
Coherency (imaginary): FOCAL > IGE	Beta1 (16 +/- 4Hz)	p<0.05	Right Gyrus temp sup-Plan polar	0.021274	0.026185	1.67216	1.58195	4	1.64021	1.51396
Coherency (imaginary): FOCAL > IGE	Beta1 (16 +/- 4Hz)	p<0.05	Right Gyrus cingul-Post-ventral	0.022473	0.023177	1.64833	1.63495	2	1.80082	1.67743
Coherency (imaginary): FOCAL > IGE	Beta1 (16 +/- 4Hz)	p<0.05	Right Sulcus calcarine	0.022483	0.02575	1.64815	1.58922	10	1.69052	1.53535
Coherency (imaginary): FOCAL > IGE	Beta1 (16 +/- 4Hz)	p<0.05	Right Gyrus oc-temp med-Lingual	0.022524	0.035416	1.64736	1.4508	5	1.5713	1.3634
Coherency (imaginary): FOCAL > IGE	Beta1 (16 +/- 4Hz)	p<0.05	Right Gyrus postcentral	0.022524	0.031509	1.64736	1.50157	5	1.57543	1.41237
Coherency (imaginary): FOCAL > IGE	Beta1 (16 +/- 4Hz)	p<0.05	Right Sulcus pericallosal	0.023881	0.038172	1.62194	1.41826	16	1.76177	1.44479
Coherency (imaginary): FOCAL > IGE	Beta1 (16 +/- 4Hz)	p<0.05	Right Sulcus intrapariet and P trans	0.023903	0.033562	1.62156	1.47415	4	1.54538	1.38979
Coherency (imaginary): FOCAL > IGE	Beta1 (16 +/- 4Hz)	p<0.05	Right Gyrus front inf-Orbital	0.027014	0.035375	1.56841	1.4513	4	1.51297	1.3723
Coherency (imaginary): FOCAL > IGE	Beta1 (16 +/- 4Hz)	p<0.05	Right Gyrus front inf-Triangul	0.027014	0.032384	1.56841	1.48967	7	1.49031	1.40083
Coherency (imaginary): FOCAL > IGE	Beta1 (16 +/- 4Hz)	p<0.05	Right Gyrus subcallosal	0.028023	0.02807	1.55249	1.55176	3	1.73582	1.6942
Coherency (imaginary): FOCAL > IGE	Beta1 (16 +/- 4Hz)	p<0.05	Right Sulcus orbital med-olfact	0.028023	0.031106	1.55249	1.50715	7	1.75552	1.49665
Coherency (imaginary): FOCAL > IGE	Beta1 (16 +/- 4Hz)	p<0.05	Right Sulcus orbital-H Shaped	0.028284	0.029984	1.54846	1.52311	6	1.69989	1.53155
Coherency (imaginary): FOCAL > IGE	Beta1 (16 +/- 4Hz)	p<0.05	Right Gyrus orbital	0.028306	0.033946	1.54813	1.46921	16	1.79462	1.42368
Coherency (imaginary): FOCAL > IGE	Beta1 (16 +/- 4Hz)	p<0.05	Right Gyrus and Sulcus cingul-Ant	0.028391	0.037498	1.54682	1.42599	15	1.97802	1.43785
Coherency (imaginary): FOCAL > IGE	Beta1 (16 +/- 4Hz)	p<0.05	Right Sulcus orbital lateral	0.028492	0.033775	1.54528	1.47141	3	1.63848	1.47005
Coherency (imaginary): FOCAL > IGE	Beta1 (16 +/- 4Hz)	p<0.05	Right Gyrus and Sulcus frontomargin	0.028521	0.032242	1.54484	1.49157	4	1.60653	1.42769
Coherency (imaginary): FOCAL > IGE	Beta1 (16 +/- 4Hz)	p<0.05	Right Gyrus front middle	0.02856	0.037911	1.54424	1.42124	13	1.85941	1.59381
Coherency (imaginary): FOCAL > IGE	Beta1 (16 +/- 4Hz)	p<0.05	Right Lat Fis-ant-Horizont	0.028742	0.030217	1.54149	1.51975	3	1.45984	1.42425
Coherency (imaginary): FOCAL > IGE	Beta1 (16 +/- 4Hz)	p<0.05	Right Sulcus front middle	0.028742	0.037224	1.54149	1.42918	7	1.60342	1.44079
Coherency (imaginary): FOCAL > IGE	Beta1 (16 +/- 4Hz)	p<0.05	Right Sulcus oc middle and Lunatus	0.028742	0.028742	1.54149	1.54149	1	1.43922	1.43922
Coherency (imaginary): FOCAL > IGE	Beta1 (16 +/- 4Hz)	p<0.05	Right Sulcus oc sup and transversal	0.028742	0.030294	1.54149	1.51864	4	1.50633	1.45511
Coherency (imaginary): FOCAL > IGE	Beta1 (16 +/- 4Hz)	p<0.05	Right Gyrus parietal sup	0.030598	0.03109	1.5143	1.50737	6	1.66331	1.56155
Coherency (imaginary): FOCAL > IGE	Beta1 (16 +/- 4Hz)	p<0.05	Right Gyrus precuneus	0.030598	0.034082	1.5143	1.46748	9	1.67849	1.4487
Coherency (imaginary): FOCAL > IGE	Beta1 (16 +/- 4Hz)	p<0.05	Right Gyrus occipital sup	0.030626	0.032868	1.51391	1.48323	5	1.57931	1.44775
Coherency (imaginary): FOCAL > IGE	Beta1 (16 +/- 4Hz)	p<0.05	Right Sulcus parieto occipital	0.030788	0.036933	1.51162	1.43258	6	1.46898	1.3563
Coherency (imaginary): FOCAL > IGE	Beta1 (16 +/- 4Hz)	p<0.05	Right Gyrus and Sulcus occipital inf	0.030982	0.036638	1.50888	1.43607	3	1.42774	1.34593
Coherency (imaginary): FOCAL > IGE	Beta1 (16 +/- 4Hz)	p<0.05	Right Gyrus precentral	0.033526	0.042368	1.47461	1.37296	11	1.38087	1.29258
Coherency (imaginary): FOCAL > IGE	Beta1 (16 +/- 4Hz)	p<0.05	Right Gyrus rectus	0.036309	0.043338	1.43998	1.36313	3	1.34062	1.27119
Coherency (imaginary): FOCAL > IGE	Beta1 (16 +/- 4Hz)	p<0.05	Right Sulcus front sup	0.037203	0.038161	1.42942	1.41838	13	1.95881	1.69198
Coherency (imaginary): FOCAL > IGE	Beta1 (16 +/- 4Hz)	p<0.05	Right Gyrus and Sulcus cingul-Mid-Ant	0.03736	0.041208	1.4276	1.38502	9	1.95387	1.45224
Coherency (imaginary): FOCAL > IGE	Beta1 (16 +/- 4Hz)	p<0.05	Right Gyrus front sup	0.037492	0.039392	1.42606	1.40459	14	1.74683	1.5576
Coherency (imaginary): FOCAL > IGE	Beta1 (16 +/- 4Hz)	p<0.05	Right Gyrus and Sulcus transv frontopol	0.039409	0.039409	1.4044	1.4044	1	1.30706	1.30706
Coherency (imaginary): FOCAL > IGE	Beta1 (16 +/- 4Hz)	p<0.05	Right Gyrus and Sulcus cingul-Mid-Post	0.04078	0.040814	1.38955	1.38919	2	1.45142	1.41842
Coherency (imaginary): FOCAL > IGE	Beta1 (16 +/- 4Hz)	p<0.05	Right Gyrus cingul-Post-dorsal	0.04078	0.042419	1.38955	1.37244	5	1.43017	1.34638
Coherency (imaginary): FOCAL > IGE	Beta1 (16 +/- 4Hz)	p<0.05	Right Sulcus subparietal	0.040847	0.043183	1.38884	1.36469	6	1.37335	1.28187
Coherency (imaginary): FOCAL > IGE	Beta1 (16 +/- 4Hz)	p<0.05	Right Sulcus cingul-Marginalis	0.041402	0.041412	1.38298	1.38287	2	1.43997	1.38786
Coherency (imaginary): FOCAL > IGE	Beta1 (16 +/- 4Hz)	p<0.05	Right Sulcus front inf	0.042075	0.045521	1.37597	1.34179	3	1.3087	1.26207
Coherency (imaginary): FOCAL > IGE	Beta1 (16 +/- 4Hz)	p<0.05	Right Sulcus central	0.042791	0.042791	1.36865	1.36865	2	1.27147	1.26796
Coherency (imaginary): FOCAL > IGE	Beta1 (16 +/- 4Hz)	p<0.05	Right Sulcus suborbital	0.042791	0.042791	1.36865	1.36865	1	1.27433	1.27433
Coherency (imaginary): FOCAL < IGE	Theta (6 +/- 2Hz)	p<0.05	Global	0.04264	0.045699	1.37018	1.34009	58	2.72445	2.28368
Coherency (imaginary): FOCAL < IGE	Theta (6 +/- 2Hz)	p<0.05	Right Gyrus temp sup-Gyrus T transv	0.04264	0.045136	1.37018	1.34548	4	2.65934	2.35266
Coherency (imaginary): FOCAL < IGE	Theta (6 +/- 2Hz)	p<0.05	Right Sulcus circular insula inf	0.04264	0.043813	1.37018	1.3584	11	2.72445	2.46549
Coherency (imaginary): FOCAL < IGE	Theta (6 +/- 2Hz)	p<0.05	Right Gyrus Ins lg and Sulcus cent ins	0.042777	0.044467	1.36878	1.35196	5	2.59709	2.3453
Coherency (imaginary): FOCAL < IGE	Theta (6 +/- 2Hz)	p<0.05	Right Sulcus temporal transverse	0.043165	0.044466	1.36486	1.35197	4	2.49711	2.37436
Coherency (imaginary): FOCAL < IGE	Theta (6 +/- 2Hz)	p<0.05	Right Sulcus temporal sup	0.044617	0.045609	1.3505	1.34095	10	2.52412	2.32942
Coherency (imaginary): FOCAL < IGE	Theta (6 +/- 2Hz)	p<0.05	Right Gyrus temp sup-Plan tempo	0.04485	0.046527	1.34824	1.3323	2	2.26004	2.16401
Coherency (imaginary): FOCAL < IGE	Theta (6 +/- 2Hz)	p<0.05	Right Gyrus temp sup-Plan polar	0.045345	0.047698	1.34347	1.3215	7	2.55157	2.16078
Coherency (imaginary): FOCAL < IGE	Theta (6 +/- 2Hz)	p<0.05	Right Gyrus temp sup-Lateral	0.045393	0.047082	1.34302	1.32715	9	2.25572	2.12204
Coherency (imaginary): FOCAL < IGE	Theta (6 +/- 2Hz)	p<0.05	Right Gyrus insular short	0.045396	0.046126	1.34299	1.33605	3	2.35784	2.21662
Coherency (imaginary): FOCAL < IGE	Theta (6 +/- 2Hz)	p<0.05	Right Lat Fis-post	0.047484	0.048003	1.32345	1.31873	3	2.10791	2.06756
Note: This table shows the results of the vertex-based power and connectivity comparisons obtained by permutation-based testing of linear models in PALM. The number of significantly different regions is reported for every contrast and frequency band, within the 188 regions of the Desikan-Killiany atlas. The corresponding maximal -log10P value, number of vertices in that region, and maximal Cohen'…
Coherency (imaginary): FOCAL > IGE	Beta1 (16 +/- 4Hz)	p<0.05	Right Sulcus oc sup and transversal	0.028742	0.030294	1.54149	1.51864	4	1.50633	1.45511
Coherency (imaginary): FOCAL > IGE	Beta1 (16 +/- 4Hz)	p<0.05	Right Gyrus parietal sup	0.030598	0.03109	1.5143	1.50737	6	1.66331	1.56155
Coherency (imaginary): FOCAL > IGE	Beta1 (16 +/- 4Hz)	p<0.05	Right Gyrus precuneus	0.030598	0.034082	1.5143	1.46748	9	1.67849	1.4487
Coherency (imaginary): FOCAL > IGE	Beta1 (16 +/- 4Hz)	p<0.05	Right Gyrus occipital sup	0.030626	0.032868	1.51391	1.48323	5	1.57931	1.44775
Coherency (imaginary): FOCAL > IGE	Beta1 (16 +/- 4Hz)	p<0.05	Right Sulcus parieto occipital	0.030788	0.036933	1.51162	1.43258	6	1.46898	1.3563
Coherency (imaginary): FOCAL > IGE	Beta1 (16 +/- 4Hz)	p<0.05	Right Gyrus and Sulcus occipital inf	0.030982	0.036638	1.50888	1.43607	3	1.42774	1.34593
Coherency (imaginary): FOCAL > IGE	Beta1 (16 +/- 4Hz)	p<0.05	Right Gyrus precentral	0.033526	0.042368	1.47461	1.37296	11	1.38087	1.29258
Coherency (imaginary): FOCAL > IGE	Beta1 (16 +/- 4Hz)	p<0.05	Right Gyrus rectus	0.036309	0.043338	1.43998	1.36313	3	1.34062	1.27119
Coherency (imaginary): FOCAL > IGE	Beta1 (16 +/- 4Hz)	p<0.05	Right Sulcus front sup	0.037203	0.038161	1.42942	1.41838	13	1.95881	1.69198
Coherency (imaginary): FOCAL > IGE	Beta1 (16 +/- 4Hz)	p<0.05	Right Gyrus and Sulcus cingul-Mid-Ant	0.03736	0.041208	1.4276	1.38502	9	1.95387	1.45224
Coherency (imaginary): FOCAL > IGE	Beta1 (16 +/- 4Hz)	p<0.05	Right Gyrus front sup	0.037492	0.039392	1.42606	1.40459	14	1.74683	1.5576
Coherency (imaginary): FOCAL > IGE	Beta1 (16 +/- 4Hz)	p<0.05	Right Gyrus and Sulcus transv frontopol	0.039409	0.039409	1.4044	1.4044	1	1.30706	1.30706
Coherency (imaginary): FOCAL > IGE	Beta1 (16 +/- 4Hz)	p<0.05	Right Gyrus and Sulcus cingul-Mid-Post	0.04078	0.040814	1.38955	1.38919	2	1.45142	1.41842
Coherency (imaginary): FOCAL > IGE	Beta1 (16 +/- 4Hz)	p<0.05	Right Gyrus cingul-Post-dorsal	0.04078	0.042419	1.38955	1.37244	5	1.43017	1.34638
Coherency (imaginary): FOCAL > IGE	Beta1 (16 +/- 4Hz)	p<0.05	Right Sulcus subparietal	0.040847	0.043183	1.38884	1.36469	6	1.37335	1.28187
Coherency (imaginary): FOCAL > IGE	Beta1 (16 +/- 4Hz)	p<0.05	Right Sulcus cingul-Marginalis	0.041402	0.041412	1.38298	1.38287	2	1.43997	1.38786
Coherency (imaginary): FOCAL > IGE	Beta1 (16 +/- 4Hz)	p<0.05	Right Sulcus front inf	0.042075	0.045521	1.37597	1.34179	3	1.3087	1.26207
Coherency (imaginary): FOCAL > IGE	Beta1 (16 +/- 4Hz)	p<0.05	Right Sulcus central	0.042791	0.042791	1.36865	1.36865	2	1.27147	1.26796
Coherency (imaginary): FOCAL > IGE	Beta1 (16 +/- 4Hz)	p<0.05	Right Sulcus suborbital	0.042791	0.042791	1.36865	1.36865	1	1.27433	1.27433
Coherency (imaginary): FOCAL < IGE	Theta (6 +/- 2Hz)	p<0.05	Right Gyrus temp sup-Gyrus T transv	0.04264	0.045136	1.37018	1.34548	4	2.65934	2.35266
Coherency (imaginary): FOCAL < IGE	Theta (6 +/- 2Hz)	p<0.05	Right Sulcus circular insula inf	0.04264	0.043813	1.37018	1.3584	11	2.72445	2.46549
Coherency (imaginary): FOCAL < IGE	Theta (6 +/- 2Hz)	p<0.05	Right Gyrus Ins lg and Sulcus cent ins	0.042777	0.044467	1.36878	1.35196	5	2.59709	2.3453
Coherency (imaginary): FOCAL < IGE	Theta (6 +/- 2Hz)	p<0.05	Right Sulcus temporal transverse	0.043165	0.044466	1.36486	1.35197	4	2.49711	2.37436
Coherency (imaginary): FOCAL < IGE	Theta (6 +/- 2Hz)	p<0.05	Right Sulcus temporal sup	0.044617	0.045609	1.3505	1.34095	10	2.52412	2.32942
Coherency (imaginary): FOCAL < IGE	Theta (6 +/- 2Hz)	p<0.05	Right Gyrus temp sup-Plan tempo	0.04485	0.046527	1.34824	1.3323	2	2.26004	2.16401
Coherency (imaginary): FOCAL < IGE	Theta (6 +/- 2Hz)	p<0.05	Right Gyrus temp sup-Plan polar	0.045345	0.047698	1.34347	1.3215	7	2.55157	2.16078
Coherency (imaginary): FOCAL < IGE	Theta (6 +/- 2Hz)	p<0.05	Right Gyrus temp sup-Lateral	0.045393	0.047082	1.34302	1.32715	9	2.25572	2.12204
Coherency (imaginary): FOCAL < IGE	Theta (6 +/- 2Hz)	p<0.05	Right Gyrus insular short	0.045396	0.046126	1.34299	1.33605	3	2.35784	2.21662
Coherency (imaginary): FOCAL < IGE	Theta (6 +/- 2Hz)	p<0.05	Right Lat Fis-post	0.047484	0.048003	1.32345	1.31873	3	2.10791	2.06756
