# Supplementary material for: Quantitative EEG signatures in patients with and without epilepsy development after a first seizure
Source: Epilepsia Open. 2025 Mar 4;10(2):427–40. doi: 10.1002/epi4.13128 (PMC12014921; doi:10.1002/epi4.13128)
Supplement: Supplementary file 3 — Table S2. Power and ImCoh global comparisons between ipsilateral and contralateral hemispheres of patients with focal epilepsy. [file EPI4-10-427-s003.xlsx]

## Sheet: Sheet1
Table S2. Power and ImCoh global comparisons between ipsilateral and contralateral hemispheres of patients with focal epilepsy.
Metric	Frequency Band	pFWE	Cohen's d	Group comparisons
ImCoh	alpha	0.392	0.129	Focal Ipsilateral > Contralateral
ImCoh	alpha	0.629		Focal Ipsilateral < Contralateral
ImCoh	beta1	0.496	0.003	Focal Ipsilateral > Contralateral
ImCoh	beta1	0.506		Focal Ipsilateral < Contralateral
ImCoh	beta2	0.767	0.322	Focal Ipsilateral > Contralateral
ImCoh	beta2	0.225		Focal Ipsilateral < Contralateral
ImCoh	theta	0.323	0.199	Focal Ipsilateral > Contralateral
ImCoh	theta	0.675		Focal Ipsilateral < Contralateral
ImCoh	delta	0.635	0.139	Focal Ipsilateral > Contralateral
ImCoh	delta	0.365		Focal Ipsilateral < Contralateral
Power	alpha	0.448	0.059	Focal Ipsilateral > Contralateral
Power	alpha	0.562		Focal Ipsilateral < Contralateral
Power	beta1	0.437	0.065	Focal Ipsilateral > Contralateral
Power	beta1	0.557		Focal Ipsilateral < Contralateral
Power	beta2	0.51	0.005	Focal Ipsilateral > Contralateral
Power	beta2	0.497		Focal Ipsilateral < Contralateral
Power	theta	0.498	0.004	Focal Ipsilateral > Contralateral
Power	theta	0.506		Focal Ipsilateral < Contralateral
Power	delta	0.519	0.018	Focal Ipsilateral > Contralateral
Power	delta	0.478		Focal Ipsilateral < Contralateral
Note: This table shows the results of the global power and ImCoh comparisons between ipsilateral and contralateral hemispheres of focal epilepsy patients (n = 12). In this analysis using permutation-based testing of linear models (PALM), age and sex where included as covariets of no interest. P values where corrected for multiple comparisons (FWE). We also present Cohen's d values (Cohen, 2016) w…

## Sheet: Sheet2
		ImCoh	alpha	0.065	0.5777	Controls > Focal-left epileptogenesis
		ImCoh	alpha	0.938		Focal-left epileptogenesis > Controls
		ImCoh	beta1	0.291	0.2047	Controls > Focal-left epileptogenesis
		ImCoh	beta1	0.709		Focal-left epileptogenesis > Controls
		ImCoh	beta2	0.667	0.1523	Controls > Focal-left epileptogenesis
		ImCoh	beta2	0.334		Focal-left epileptogenesis > Controls
		ImCoh	theta	0.386	0.1175	Controls > Focal-left epileptogenesis
		ImCoh	theta	0.621		Focal-left epileptogenesis > Controls
		ImCoh	delta	0.666	0.1505	Controls > Focal-left epileptogenesis
		ImCoh	delta	0.332		Focal-left epileptogenesis > Controls
		Power	alpha	0.777	0.2744	Controls > Focal-left epileptogenesis
		Power	alpha	0.234		Focal-left epileptogenesis > Controls
		Power	beta1	0.56	0.0286	Controls > Focal-left epileptogenesis
		Power	beta1	0.453		Focal-left epileptogenesis > Controls
		Power	beta2	0.635	0.0681	Controls > Focal-left epileptogenesis
		Power	beta2	0.373		Focal-left epileptogenesis > Controls
		Power	theta	0.468	0.0483	Controls > Focal-left epileptogenesis
		Power	theta	0.546		Focal-left epileptogenesis > Controls
		Power	delta	0.411	0.1263	Controls > Focal-left epileptogenesis
		Power	delta	0.585		Focal-left epileptogenesis > Controls
